# Supplementary material for: Single-cell profiling reveals immune disturbances landscape and HLA-F-mediated immune tolerance at the maternal-fetal interface in preeclampsia
Source: Front Immunol. 2023 Oct 3;14:1234577. doi: 10.3389/fimmu.2023.1234577 (PMC10579943; doi:10.3389/fimmu.2023.1234577)
Supplement: Supplementary Figure 1 — Heatmap (A) and Volcano plot (B) show makers of each cell cluster. [file DataSheet_1.zip]

Archive with 5 entries (5 files):
- supplementary FIG/FIGS1.pdf
- supplementary FIG/FIGS2.pdf
- supplementary FIG/FIGS3.pdf
- supplementary FIG/FIGS4 HLA-F distribution.pdf
- supplementary FIG/FIGS4 HLA-F distribution.tif
