# Supplementary material for: Single-cell profiling reveals immune disturbances landscape and HLA-F-mediated immune tolerance at the maternal-fetal interface in preeclampsia
Source: Front Immunol. 2023 Oct 3;14:1234577. doi: 10.3389/fimmu.2023.1234577 (PMC10579943; doi:10.3389/fimmu.2023.1234577)
Supplement: Supplementary Table 1 — Primer list for RT-PCR. [file DataSheet_2.zip]

Archive with 10 entries (10 files):
- Data sheet 2/Table S1  Primer list for RT-PCR.xlsx
- Data sheet 2/Table S10 pateint information for dIF.xlsx
- Data sheet 2/Table S2 Patient information for single-cell RNA seq.xlsx
- Data sheet 2/table S3 Overall DEGs between groups and DEGs for specific cell population between groups.xlsx
- Data sheet 2/Table S4 KEGG enrichment analysis of DEGs in EVT cells.csv
- Data sheet 2/Table S5 GO analysis of the top 100 up-regulated DEGs of the EVT2 subtype.csv
- Data sheet 2/Table S6 GO analysis of the top 100 down-regulated DEGs of the EVT2 subtype.csv
- Data sheet 2/Table S7 KEGG enrichment analysis of DEGs in NK cells.csv
- Data sheet 2/Table S8 KEGG enrichment analysis of DEGs in HB cells.csv
- Data sheet 2/Table S9 HLA-F expression in cell clusters.csv
