# Supplementary material for: Single-cell profiling reveals immune disturbances landscape and HLA-F-mediated immune tolerance at the maternal-fetal interface in preeclampsia
Source: Front Immunol. 2023 Oct 3;14:1234577. doi: 10.3389/fimmu.2023.1234577 (PMC10579943; doi:10.3389/fimmu.2023.1234577)
Supplement: Supplementary Table 1 — Primer list for RT-PCR. [file DataSheet_2.zip › Data sheet 2/Table S1 Primer list for RT-PCR.xlsx]

## Sheet: Sheet1
Primer sequences for RT-qPCR
Target	Forward	Reverse
GAPDH	5'-tgacttcaacagcgacaccca-3'	5'-caccctgttgctgtagccaaa-3'
CD107a	5'-ctctgtggacaagtacaacgt-3'	5'-gttgatgttgagaagccttgtc-3'
GNLY	5'-ctacaggacctgtctgacgata-3'	5'-cagcattggaaacacttctctg-3'
KIR3DS1	5'-agagagcgtgaccttgtcctgtag-3'	5'-tgcctggaatgttctgttgaccttg-3'
LILRB1	5'-acagacaggcggaagaggacag-3'	5'-tgggatggaggaggctcagttg-3'
NKG2A	5'-acaggaaataacctatgcggaa-3'	5'-tctctggagctgatggtaaatc-3'
NKG2C	5'-aagctcactgccgaggtcctag-3'	5'-cgtgctttctgcgttcttgtattcg-3'
