# Supplementary material for: Single-cell profiling reveals immune disturbances landscape and HLA-F-mediated immune tolerance at the maternal-fetal interface in preeclampsia
Source: Front Immunol. 2023 Oct 3;14:1234577. doi: 10.3389/fimmu.2023.1234577 (PMC10579943; doi:10.3389/fimmu.2023.1234577)
Supplement: Supplementary Table 1 — Primer list for RT-PCR. [file DataSheet_2.zip › Data sheet 2/Table S10 pateint information for dIF.xlsx]

## Sheet: Sheet1
	Preeclampsia group (Case )	Normal control goup(NC)	P value
Number	10	11
Mestational age at delivery (weeks)	35.7±1.9	38.4±1.0	<0.00
Gravidity	1.9±0.9	2.6±1.4	>0.05
Parity	0.3±0.5	0.36±0.5	>0.05
Systolic pressure (mmHg)	164.2±6.9	116.6±8.3	<0.00
Diastolic pressure (mmHg)	108.6±9.0	74.7±6.1	<0.00
