# Supplementary material for: Single-cell profiling reveals immune disturbances landscape and HLA-F-mediated immune tolerance at the maternal-fetal interface in preeclampsia
Source: Front Immunol. 2023 Oct 3;14:1234577. doi: 10.3389/fimmu.2023.1234577 (PMC10579943; doi:10.3389/fimmu.2023.1234577)
Supplement: Supplementary Table 1 — Primer list for RT-PCR. [file DataSheet_2.zip › Data sheet 2/Table S2 Patient information for single-cell RNA seq.xlsx]

## Sheet: Sheet1
Sample name for single RNA-seq	LUO-WTA-index	LUO-WTA-index2	LUO-WTA-index3	LUO-WTA-Index4
Group	Normal Control	Preeclampsia group	Normal control	Preeclampsia group
Gestational age at delivery (weeks)	38+5	34+3	37+3	37+1
Gravidity	2	1	2	1
Parity	0	0	1	0
Blood pressure at delivery (mmHg)	118/70	174/112	105/68	160/102
