# Supplementary material for: Single-cell profiling reveals immune disturbances landscape and HLA-F-mediated immune tolerance at the maternal-fetal interface in preeclampsia
Source: Front Immunol. 2023 Oct 3;14:1234577. doi: 10.3389/fimmu.2023.1234577 (PMC10579943; doi:10.3389/fimmu.2023.1234577)
Supplement: Supplementary Table 1 — Primer list for RT-PCR. [file DataSheet_2.zip › Data sheet 2/table S3 Overall DEGs between groups and DEGs for specific cell population between groups.xlsx]

## Sheet: PE vs Control
	p_val	avg_log2FC	case	control	p_val_adj
FOS	0	1.58827	0.808	0.452	0
S100A8	0	1.23147	0.186	0.095	0
RNASE1	0	1.1221	0.42	0.207	0
ZFP36	0	1.09663	0.601	0.345	0
DUSP1	0	0.885802	0.465	0.229	0
SELENOP	0	0.850118	0.303	0.188	0
IGFBP1	0	0.811543	0.497	0.19	0
RGS2	0	0.765896	0.248	0.126	0
SNORD3A	0	0.762291	0.417	0.225	0
C1QA	0	0.718119	0.313	0.181	0
BTG2	0	0.661465	0.356	0.156	0
CCL3	0	0.615589	0.289	0.127	0
HLA.G	0	0.615568	0.333	0.194	0
FOSB	0	0.610929	0.439	0.218	0
FTL	0	0.610493	0.795	0.718	0
NEAT1	0	0.599163	0.555	0.378	0
H3.3A	0	0.535138	0.626	0.53	0
S100A9	4.92e-74	0.520693	0.158	0.12	1.49e-69
C1QB	0	0.511192	0.327	0.196	0
SRGN	0	0.498538	0.505	0.385	0
H3.3B	0	0.495285	0.568	0.441	0
CCL4	0	0.487025	0.292	0.178	0
NAMPT	0	0.455526	0.212	0.104	0
MALAT1	0	0.453954	0.909	0.831	0
EGR1	0	0.443891	0.325	0.159	0
IFITM2	8.98e-13	0.443379	0.505	0.489	2.72e-08
MNDA	3.62e-277	0.418509	0.175	0.101	1.1e-272
SPP1	0	0.407893	0.361	0.204	0
C5AR1	0	0.402215	0.252	0.119	0
JUNB	4.37e-277	0.397762	0.475	0.389	1.33e-272
FTH1	4.87e-289	0.396609	0.851	0.808	1.48e-284
DAB2	0	0.390097	0.279	0.181	0
F13A1	0	0.384399	0.249	0.152	0
LGMN	0	0.382951	0.233	0.145	0
KLF2	0	0.380025	0.294	0.134	0
CSF3R	0	0.36251	0.17	0.092	0
C1QC	0	0.351447	0.326	0.197	0
KLF6	0	0.34794	0.503	0.361	0
MCL1	0	0.345326	0.421	0.29	0
STAB1	0	0.340538	0.252	0.157	0
CCL8	0	0.338371	0.113	0.029	0
DUSP6	0	0.336854	0.263	0.166	0
NFKBIA	0	0.334439	0.299	0.201	0
HLA.B	0	0.322643	0.692	0.572	0
SAT1	4.19e-303	0.298714	0.638	0.537	1.27e-298
ZFP36L1	3.22e-151	0.29609	0.679	0.644	9.76e-147
LYZ	1.65e-136	0.293787	0.287	0.21	5e-132
JUND	0	0.291635	0.671	0.572	0
IER2	0	0.283802	0.403	0.281	0
XAF1	0	0.279385	0.465	0.366	0
MT.ATP8	8.26e-235	0.260803	0.746	0.678	2.5e-230
CCL4L2	4.73e-287	0.256143	0.128	0.061	1.43e-282
CREG1	2.93e-288	0.255652	0.246	0.161	8.88e-284
TYROBP	0	0.254695	0.489	0.364	0
CXCR4	2.19e-125	0.253206	0.299	0.24	6.63e-121
NR4A1	0	0.252791	0.162	0.054	0
SLC25A37	5.32e-23	0.252479	0.181	0.165	1.61e-18
MFAP5	6.63e-67	-0.250066	0.508	0.537	2.01e-62
RPS12	0	-0.252018	0.579	0.68	0
HSPB6	6.25e-57	-0.253839	0.255	0.204	1.9e-52
RPL23	1.99e-261	-0.256672	0.671	0.727	6.03e-257
P4HB	0	-0.258754	0.34	0.467	0
COL6A2	0	-0.261783	0.033	0.106	0
PRG2	1.26e-112	-0.262709	0.258	0.313	3.81e-108
RPL10	0	-0.264605	0.444	0.581	0
MGP	4.33e-50	-0.268005	0.101	0.128	1.31e-45
HTRA1	4.34e-82	-0.27158	0.467	0.504	1.32e-77
PPP1R14B	0	-0.274269	0.088	0.26	0
LDHA	0	-0.278729	0.373	0.497	0
MCAM	0	-0.279615	0.227	0.326	0
EIF5A	0	-0.279639	0.105	0.285	0
COL17A1	0	-0.283453	0.103	0.191	0
EFNA1	0	-0.284169	0.113	0.232	0
HLA.A	3.05e-22	-0.285945	0.55	0.536	9.24e-18
CTSL	5.98e-81	-0.291429	0.508	0.54	1.81e-76
PSG2	0	-0.295046	0.075	0.165	0
MMP11	0	-0.298597	0.151	0.246	0
RPS20	0	-0.300859	0.687	0.783	0
CCL5	7.82e-21	-0.302316	0.272	0.283	2.37e-16
RPS18	9.25e-277	-0.30531	0.74	0.78	2.8e-272
MT.CYB	0	-0.308782	0.998	0.999	0
SFRP1	0	-0.309072	0.086	0.201	0
RPL31	0	-0.31375	0.754	0.843	0
ACTN4	0	-0.315014	0.299	0.485	0
CD7	0	-0.317124	0.074	0.171	0
SPARC	6.13e-117	-0.317837	0.491	0.548	1.86e-112
RPS9	0	-0.326603	0.125	0.328	0
COL1A2	9.21e-97	-0.327376	0.091	0.13	2.79e-92
SERPINE1	2.19e-23	-0.32859	0.673	0.682	6.64e-19
COL3A1	1.66e-37	-0.330225	0.09	0.113	5.03e-33
SPARCL1	8.35e-39	-0.334282	0.117	0.14	2.53e-34
PTMS	0	-0.340627	0.131	0.272	0
RPL18	0	-0.345777	0.201	0.403	0
PLD3	0	-0.350405	0.094	0.291	0
HBA1	0.00874568	-0.352088	0.138	0.133	1
EMP3	0	-0.353624	0.176	0.342	0
DIO2	0	-0.353718	0.081	0.173	0
MMP14	0	-0.355331	0.094	0.296	0
RPL29	0	-0.358689	0.477	0.62	0
RPS3	0	-0.359103	0.415	0.589	0
HLA.DQA1	0	-0.366238	0.028	0.132	0
TNFSF10	8.36e-224	-0.370251	0.369	0.441	2.53e-219
HSPG2	0	-0.392537	0.233	0.341	0
HEXB	1.9e-88	-0.405311	0.579	0.601	5.76e-84
PPIAP46	0	-0.405704	0.037	0.148	0
FLT1	1.19e-51	-0.408632	0.704	0.718	3.59e-47
CST3	1.03e-09	-0.41031	0.443	0.43	3.14e-05
EBI3	2.47e-108	-0.413999	0.49	0.53	7.5e-104
MIR1244.2	0	-0.421292	0.398	0.591	0
SERPING1	0	-0.435891	0.354	0.473	0
CD3E	0	-0.437572	0.136	0.236	0
RPL35A	0	-0.450965	0.437	0.616	0
RPL34	0	-0.451002	0.824	0.881	0
CD74	1.59e-35	-0.455306	0.645	0.553	4.83e-31
FSTL3	0	-0.455697	0.318	0.412	0
PAPPA	4.84e-146	-0.46122	0.655	0.689	1.47e-141
KRT8	0	-0.488431	0.256	0.372	0
MXRA7	0	-0.49083	0.179	0.392	0
FBLN1	0	-0.493517	0.402	0.517	0
GPX3	0	-0.503315	0.131	0.267	0
IGFBP5	1.95e-13	-0.518151	0.199	0.21	5.9e-09
COL1A1	1.16e-82	-0.522416	0.123	0.162	3.53e-78
RPL28	0	-0.527576	0.447	0.645	0
TIMP3	1.66e-284	-0.528405	0.816	0.869	5.04e-280
ENSG00000289078	0	-0.529511	0.115	0.218	0
CLU	0	-0.53837	0.141	0.247	0
BGN	0	-0.551849	0.202	0.327	0
RPS14	0	-0.561901	0.421	0.616	0
TLE5	0	-0.572287	0.327	0.614	0
RPS27	0	-0.612889	0.646	0.749	0
RPS26	0	-0.621839	0.356	0.566	0
SOD3	0	-0.689778	0.21	0.376	0
HBA2	6.02e-31	-0.725549	0.133	0.159	1.83e-26
FN1	0	-0.755654	0.878	0.966	0
AOC1	0	-1.11709	0.709	0.823	0
H19	0	-1.26376	0.731	0.887	0
IGF2	0	-1.44382	0.13	0.474	0
HLA.C	0	-1.92805	0.066	0.654	0

## Sheet: EVT
	p_val	avg_log2FC	case	control	p_val_adj
HLA.G	0	1.00037	0.727	0.494	0
IGFBP1	0	0.974485	0.412	0.076	0
TMSB4X	0	0.813353	0.442	0.132	0
FOS	0	0.730401	0.676	0.358	0
MALAT1	9.74465e-257	0.703862	0.629	0.464	2.95419e-252
DCN	0	0.565227	0.329	0.095	0
RNASE1	0	0.563839	0.222	0.049	0
ARHGDIB	3.36214e-278	0.463254	0.737	0.642	1.01927e-273
B2M	0	0.454618	0.993	0.979	0
LUM	0	0.430879	0.262	0.066	0
CALR	1.13618e-279	0.407788	0.778	0.716	3.44444e-275
VIM	0	0.401634	0.235	0.056	0
FTL	1.7862e-09	0.395406	0.539	0.573	5.41504e-05
LGALS3	2.40292e-202	0.384867	0.719	0.594	7.28469e-198
SPP1	4.85627e-212	0.381611	0.198	0.067	1.47223e-207
PFN1	3.72079e-301	0.373976	0.788	0.715	1.12799e-296
HSPA5	3.40619e-289	0.369704	0.591	0.404	1.03262e-284
CD74	5.70707e-201	0.368657	0.251	0.108	1.73016e-196
MT.CO3	6.13575e-113	0.345458	0.987	0.973	1.86011e-108
KLF6	1.24996e-272	0.336212	0.298	0.124	3.78936e-268
MT.ND3	2.08785e-196	0.326629	0.996	0.98	6.32951e-192
PROCR	6.18543e-222	0.325294	0.501	0.332	1.87518e-217
DNASE1L3	8.62015e-148	0.324008	0.304	0.17	2.61328e-143
FOSB	1.4113e-199	0.322441	0.338	0.182	4.27848e-195
SH3BGRL3	3.15461e-222	0.321345	0.484	0.314	9.56351e-218
TMSB10	9.80559e-164	0.319693	0.733	0.681	2.97266e-159
ATP5F1E	3.39995e-212	0.314215	0.371	0.208	1.03073e-207
PRDX6	6.97064e-147	0.30176	0.607	0.517	2.11322e-142
RPS29	2.56932e-117	0.301083	0.644	0.566	7.78914e-113
SNORD3A	1.31937e-207	0.298815	0.198	0.07	3.9998e-203
ZFP36	3.49781e-294	0.297882	0.188	0.043	1.0604e-289
IFITM3	6.29716e-193	0.292841	0.318	0.167	1.90905e-188
ACTG1	6.54753e-150	0.291563	0.704	0.611	1.98495e-145
CALM1	9.83915e-189	0.288349	0.367	0.212	2.98284e-184
ACTB	8.35007e-185	0.281076	0.949	0.909	2.53141e-180
RPS24	4.94473e-132	0.274567	0.436	0.308	1.49904e-127
C1QB	1.84731e-202	0.274345	0.146	0.037	5.6003e-198
PXDN	0	0.272769	0.191	0.019	0
MT.ATP8	3.19341e-107	0.265431	0.675	0.555	9.68114e-103
HSPB6	6.39822e-213	0.262766	0.191	0.063	1.93968e-208
YWHAB	3.78676e-153	0.262636	0.408	0.269	1.14799e-148
C1QA	1.3232e-197	0.25979	0.129	0.028	4.01142e-193
QSOX1	2.74584e-79	0.258931	0.905	0.948	8.32428e-75
NEAT1	1.20696e-72	0.255044	0.26	0.178	3.65903e-68
RPS26	8.89612e-216	0.251421	0.385	0.211	2.69695e-211
ACTN4	3.20577e-270	-0.251774	0.258	0.473	9.71861e-266
SLCO2A1	3.8686e-214	-0.254542	0.195	0.369	1.17281e-209
BSG	2.855e-285	-0.257218	0.258	0.479	8.65523e-281
LTBP1	1.00715e-211	-0.261086	0.691	0.864	3.05327e-207
PAPPA2	2.86384e-110	-0.26299	0.897	0.961	8.682e-106
DSP	2.53879e-225	-0.263986	0.4	0.603	7.69658e-221
NRBP1	0	-0.266404	0.102	0.309	0
SERINC2	2.25498e-301	-0.267645	0.17	0.376	6.83618e-297
SAT1	5.8415e-154	-0.275834	0.7	0.824	1.77091e-149
MTSS2	9.23846e-301	-0.276111	0.13	0.323	2.80073e-296
LPL	4.59664e-180	-0.277227	0.031	0.127	1.39352e-175
EGLN3	5.62409e-201	-0.281474	0.351	0.54	1.705e-196
PLD3	0	-0.283144	0.036	0.248	0
MT.CYB	1.0854e-123	-0.28597	0.994	0.994	3.2905e-119
NIBAN2	0	-0.287711	0.165	0.386	0
CTSH	3.05994e-238	-0.288273	0.167	0.343	9.27651e-234
PGF	0	-0.288757	0.131	0.327	0
MFAP2	0	-0.302866	0.094	0.297	0
P4HB	0	-0.304308	0.624	0.831	0
HTRA1	1.70133e-199	-0.30827	0.847	0.948	5.15776e-195
HSPB1	7.42378e-256	-0.309465	0.54	0.736	2.25059e-251
PTGES	4.40712e-238	-0.3128	0.631	0.821	1.33606e-233
NOG	0	-0.315325	0.179	0.4	0
LDHA	2.26953e-219	-0.321672	0.302	0.483	6.88031e-215
SDC4	0	-0.32737	0.255	0.475	0
YPEL3	0	-0.340004	0.319	0.58	0
TAC3	2.15452e-12	-0.34599	0.754	0.718	6.53163e-08
EGFR.AS1	0	-0.347318	0.163	0.406	0
ASCL2	0	-0.355737	0.203	0.474	0
TTR	1.21757e-170	-0.362199	0.06	0.168	3.69119e-166
PRG2	1.12793e-171	-0.373207	0.637	0.772	3.41943e-167
SERPINE1	2.28718e-149	-0.374816	0.947	0.969	6.93383e-145
PPP1R14B	0	-0.38173	0.167	0.466	0
PSG5	0	-0.390724	0.058	0.282	0
EBI3	3.6341e-202	-0.397339	0.899	0.976	1.10172e-197
CTSL	5.1225e-240	-0.401633	0.792	0.894	1.55294e-235
MIR1244.2	0	-0.403751	0.356	0.575	0
MCAM	0	-0.408317	0.552	0.78	0
ENG	0	-0.410167	0.169	0.425	0
INHA	0	-0.417467	0.328	0.546	0
FLT1	0	-0.427007	0.979	0.997	0
HEXB	1.26606e-292	-0.428201	0.897	0.968	3.8382e-288
IGFBP3	4.65516e-76	-0.434829	0.272	0.366	1.41126e-71
COL17A1	6.36574e-287	-0.44903	0.292	0.495	1.92984e-282
MMP11	0	-0.463638	0.392	0.608	0
MMP14	0	-0.46844	0.151	0.5	0
IL18BP	0	-0.479674	0.16	0.414	0
EFNA1	0	-0.479905	0.307	0.586	0
PAPPA	0	-0.493296	0.954	0.99	0
TLE5	0	-0.512843	0.401	0.727	0
GPX3	2.41613e-227	-0.51692	0.248	0.418	7.32475e-223
SFRP1	0	-0.527034	0.236	0.511	0
HSPG2	0	-0.530491	0.533	0.734	0
TIMP3	0	-0.538422	0.99	0.999	0
FSTL3	0	-0.541119	0.743	0.93	0
HLA.C	0	-0.541942	0.013	0.245	0
PSG2	0	-0.549518	0.177	0.389	0
SERPING1	0	-0.558387	0.37	0.629	0
FBLN1	0	-0.561539	0.804	0.936	0
TNFSF10	0	-0.572254	0.605	0.807	0
DIO2	0	-0.623265	0.209	0.42	0
KRT8	0	-0.663233	0.643	0.895	0
CSH1	2.52798e-64	-0.673565	0.525	0.572	7.66384e-60
FN1	0	-0.679331	0.995	1	0
BGN	0	-0.729804	0.489	0.739	0
PPIAP46	0	-0.761696	0.1	0.365	0
INHBA	2.54412e-192	-0.763115	0.044	0.153	7.71276e-188
MXRA7	0	-0.843267	0.281	0.789	0
ENSG00000289078	0	-0.869527	0.303	0.542	0
SOD3	0	-0.876523	0.488	0.721	0
CLU	2.51416e-248	-0.900081	0.17	0.339	7.62193e-244
AOC1	0	-0.998274	0.967	0.998	0
H19	0	-1.21071	0.963	0.999	0
IGF2	0	-1.989	0.309	0.883	0

## Sheet: HB
	p_val	avg_log2FC	case	control	p_val_adj
FOS	0	1.10847	0.905	0.495	0
SELENOP	0	0.951397	0.84	0.615	0
ZFP36	0	0.862876	0.753	0.342	0
CCL3	0	0.850987	0.62	0.301	0
FOSB	0	0.764219	0.59	0.195	0
RNASE1	0	0.718865	0.959	0.918	0
BTG2	0	0.71333	0.519	0.136	0
CCL8	1.40691e-234	0.707139	0.368	0.13	4.2652e-230
DUSP1	0	0.577273	0.537	0.173	0
EGR1	0	0.577237	0.59	0.249	0
CCL4	6.76314e-153	0.576826	0.426	0.234	2.05031e-148
SNORD3A	4.03958e-237	0.573002	0.44	0.193	1.22464e-232
NR4A1	0	0.542434	0.37	0.072	0
LGMN	4.72045e-239	0.508788	0.764	0.536	1.43105e-234
NEAT1	3.44431e-252	0.489426	0.789	0.568	1.04418e-247
C1QA	6.91226e-203	0.473079	0.926	0.838	2.09552e-198
IGFBP1	2.51127e-160	0.462206	0.378	0.178	7.61317e-156
CCL2	2.48967e-123	0.448504	0.358	0.186	7.54769e-119
FTH1	8.73477e-214	0.442374	0.928	0.791	2.64803e-209
DUSP6	5.90591e-217	0.440395	0.41	0.172	1.79043e-212
KLF2	2.96921e-269	0.435563	0.457	0.183	9.00147e-265
H3.3B	3.32623e-227	0.420139	0.54	0.288	1.00838e-222
CREG1	1.48876e-163	0.405384	0.562	0.357	4.51331e-159
ALDH1A1	6.15284e-202	0.401042	0.532	0.294	1.86529e-197
DAB2	1.53809e-181	0.400303	0.821	0.644	4.66288e-177
RHOB	1.25937e-136	0.399084	0.555	0.367	3.81792e-132
CCL4L2	6.21996e-57	0.384111	0.281	0.175	1.88564e-52
S100A4	1.12053e-131	0.383761	0.588	0.402	3.39699e-127
JUNB	9.75641e-176	0.373661	0.784	0.597	2.95775e-171
SAT1	7.23219e-170	0.367875	0.718	0.512	2.19251e-165
JUND	5.13945e-158	0.360648	0.615	0.413	1.55808e-153
RGS1	5.15688e-187	0.35886	0.293	0.093	1.56336e-182
VMP1	3.10445e-167	0.348765	0.409	0.2	9.41144e-163
MS4A7	6.61517e-155	0.348615	0.556	0.349	2.00545e-150
RGS2	2.1265e-127	0.346715	0.312	0.145	6.4467e-123
KLF4	3.70684e-182	0.341883	0.328	0.123	1.12376e-177
ATP5F1E	2.86759e-159	0.338819	0.682	0.47	8.69338e-155
AIF1	3.35245e-155	0.33247	0.557	0.34	1.01633e-150
C5AR1	5.84209e-151	0.330047	0.463	0.251	1.77109e-146
IFI27	6.37329e-104	0.328946	0.638	0.476	1.93213e-99
IER2	1.39831e-164	0.328077	0.58	0.355	4.23912e-160
SGK1	1.71954e-144	0.325274	0.356	0.169	5.21297e-140
ZFP36L1	1.70026e-105	0.323032	0.736	0.59	5.15449e-101
SLC40A1	1.24681e-106	0.321058	0.588	0.414	3.77984e-102
EGR2	2.01965e-215	0.316268	0.255	0.053	6.12278e-211
HLA.DMB	5.34007e-144	0.315579	0.392	0.199	1.6189e-139
HLA.B	5.36521e-145	0.314347	0.792	0.612	1.62652e-140
PSAP	5.90915e-135	0.305451	0.959	0.901	1.79142e-130
KLF6	7.98403e-125	0.303177	0.445	0.262	2.42044e-120
MCL1	4.59617e-158	0.302301	0.389	0.186	1.39338e-153
TPM3	2.21054e-128	0.299657	0.545	0.353	6.70148e-124
MRC1	2.63164e-128	0.291411	0.658	0.465	7.97809e-124
A2M	9.80126e-87	0.280959	0.74	0.61	2.97135e-82
ACTG1	7.81498e-106	0.278318	0.664	0.489	2.36919e-101
ACTB	1.67873e-123	0.276998	0.983	0.96	5.08924e-119
TUBA1A	5.56529e-139	0.275205	0.285	0.113	1.68717e-134
IGFBP4	3.72966e-106	0.274988	0.541	0.364	1.13068e-101
TMSB4X	5.7702e-122	0.267781	0.983	0.944	1.74929e-117
STAB1	5.37593e-104	0.26736	0.861	0.749	1.62977e-99
EMB	2.30687e-109	0.264489	0.449	0.275	6.99352e-105
ANXA1	6.29297e-107	0.263595	0.391	0.222	1.90778e-102
HMOX1	5.62113e-45	0.263506	0.336	0.234	1.7041e-40
CD59	7.01287e-118	0.260601	0.478	0.293	2.12602e-113
CD63	1.98829e-106	0.258184	0.763	0.602	6.0277e-102
AKR1B1	4.99816e-131	0.257041	0.337	0.158	1.51524e-126
NR4A2	9.90769e-181	0.254607	0.208	0.038	3.00362e-176
BRI3	6.76032e-104	0.253077	0.563	0.387	2.04946e-99
FTL	6.20527e-97	0.251915	0.988	0.981	1.88119e-92
CCL3L3	3.82185e-48	0.251507	0.289	0.187	1.15863e-43
MFAP5	2.07732e-44	-0.252555	0.274	0.367	6.29761e-40
CCL18	3.74872e-13	-0.256853	0.073	0.105	1.13646e-08
MALAT1	8.10385e-74	-0.273634	0.973	0.981	2.45676e-69
MT.CO3	6.97964e-86	-0.299265	0.996	0.998	2.11595e-81
CST3	1.03513e-29	-0.313537	0.836	0.813	3.1381e-25
PTMS	3.99295e-144	-0.315224	0.237	0.42	1.2105e-139
HLA.DPA1	4.23233e-64	-0.325364	0.691	0.758	1.28307e-59
HEXB	1.74921e-66	-0.339412	0.42	0.522	5.3029e-62
ITM2B	1.75804e-67	-0.340612	0.879	0.899	5.32969e-63
PLTP	5.93223e-53	-0.343353	0.863	0.87	1.79841e-48
PLD3	9.90503e-146	-0.350597	0.23	0.409	3.00281e-141
EMP3	2.42675e-158	-0.35317	0.276	0.473	7.35694e-154
EBI3	2.95043e-74	-0.353275	0.255	0.377	8.94453e-70
SERPINE2	5.26577e-51	-0.353373	0.781	0.849	1.59637e-46
SERPINE1	1.11378e-68	-0.362485	0.411	0.528	3.37655e-64
HLA.DQB1	0	-0.377202	0.078	0.321	0
MT.ND1	1.60711e-124	-0.382525	0.967	0.982	4.87211e-120
HLA.DRA	6.74801e-38	-0.385611	0.652	0.689	2.04573e-33
PAPPA	6.10391e-94	-0.418305	0.38	0.516	1.85046e-89
FLT1	6.27171e-100	-0.424552	0.46	0.604	1.90133e-95
MT.CYB	7.39011e-200	-0.444469	0.981	0.993	2.24039e-195
MT.RNR2	3.56174e-218	-0.464569	1	1	1.07978e-213
MT.CO2	4.12525e-254	-0.484459	0.998	0.999	1.25061e-249
TAC3	1.50492e-104	-0.500173	0.406	0.561	4.56233e-100
IGF2	0	-0.514197	0.046	0.3	0
MT.CO1	6.88898e-228	-0.519883	0.998	0.998	2.08846e-223
TIMP3	1.8568e-191	-0.664079	0.611	0.767	5.62907e-187
HLA.C	0	-0.734038	0.055	0.46	0
CD74	2.05308e-221	-0.741639	0.949	0.959	6.22413e-217
MT.RNR1	0	-0.744768	0.902	0.967	0
HLA.DQA1	0	-0.783563	0.036	0.433	0
FN1	0	-1.03401	0.778	0.933	0
H19	0	-1.11282	0.531	0.827	0
AOC1	0	-1.31044	0.475	0.832	0

## Sheet: NK
	p_val	avg_log2FC	case	control	p_val_adj
SNORD3A	0	0.840569	0.614	0.372	0
IGFBP1	0	0.721559	0.508	0.142	0
FOS	3.99681e-217	0.520023	0.505	0.292	1.21167e-212
SERPINE2	7.84922e-280	0.494194	0.855	0.688	2.37957e-275
ZFP36	7.89706e-216	0.469237	0.509	0.305	2.39407e-211
MT.ND4L	1.18647e-212	0.432554	0.917	0.856	3.5969e-208
NOTUM	1.02801e-184	0.39743	0.545	0.338	3.1165e-180
NEAT1	3.67268e-169	0.390173	0.449	0.263	1.11341e-164
MALAT1	1.36931e-88	0.386111	0.899	0.844	4.1512e-84
DCN	1.5327e-248	0.376611	0.386	0.161	4.64653e-244
LUM	2.17999e-201	0.300071	0.32	0.127	6.60886e-197
RNASE1	6.92006e-150	0.292745	0.195	0.062	2.09789e-145
FTL	1.32469e-51	0.290859	0.393	0.301	4.01593e-47
CCL4	2.13887e-42	0.284827	0.532	0.458	6.4842e-38
XAF1	1.81712e-112	0.272137	0.636	0.491	5.50878e-108
CCL3	1.01932e-52	0.257294	0.338	0.242	3.09017e-48
CDKN1C	5.21561e-102	0.252596	0.415	0.266	1.58116e-97
CD69	1.01641e-100	0.252342	0.376	0.235	3.08134e-96
ACTN4	2.56911e-121	-0.255205	0.361	0.514	7.7885e-117
RPL13A	1.28342e-127	-0.257557	0.592	0.73	3.89081e-123
RPL41	1.68328e-116	-0.258913	0.683	0.79	5.10304e-112
RPS9	2.15568e-267	-0.263683	0.076	0.262	6.53517e-263
RPL21	3.021e-105	-0.264139	0.63	0.74	9.15846e-101
CD160	8.85355e-111	-0.26439	0.18	0.315	2.68404e-106
RPS24	2.98428e-107	-0.266828	0.745	0.836	9.04713e-103
RPL11	1.00628e-138	-0.268844	0.505	0.664	3.05063e-134
IFITM2	8.76562e-130	-0.26962	0.632	0.761	2.65739e-125
MT.RNR1	3.37228e-137	-0.274706	0.831	0.918	1.02234e-132
RPL37	2.12781e-144	-0.282348	0.735	0.852	6.45067e-140
RPL18	2.1761e-224	-0.28686	0.169	0.371	6.59708e-220
RPS23	1.84709e-156	-0.288466	0.536	0.693	5.59965e-152
RPL27A	8.37736e-150	-0.292306	0.689	0.808	2.53968e-145
RPS4X	2.00826e-176	-0.305203	0.522	0.699	6.08824e-172
IGF2	3.13997e-198	-0.308243	0.065	0.211	9.51914e-194
RPS12	1.26059e-155	-0.311576	0.531	0.68	3.8216e-151
TPT1	2.3874e-172	-0.321389	0.865	0.938	7.23764e-168
RPS3	1.4805e-202	-0.3295	0.424	0.615	4.4883e-198
TLE5	1.12109e-231	-0.329757	0.232	0.445	3.39869e-227
RPS27A	3.89785e-184	-0.333139	0.7	0.823	1.18167e-179
RPL29	1.29729e-206	-0.337981	0.514	0.7	3.93286e-202
PABPC1	1.58344e-164	-0.345032	0.576	0.719	4.80036e-160
RPS29	1.22185e-193	-0.346674	0.843	0.919	3.70417e-189
H19	1.50408e-44	-0.354349	0.568	0.63	4.55976e-40
HLA.A	3.00948e-55	-0.354545	0.688	0.706	9.12353e-51
AOC1	4.278e-17	-0.375411	0.565	0.582	1.29692e-12
EEF1A1	1.80087e-302	-0.390003	0.876	0.951	5.45952e-298
RPS18	7.58549e-250	-0.41082	0.782	0.889	2.29962e-245
RPL23	3.27821e-253	-0.415033	0.658	0.821	9.93823e-249
RPS20	0	-0.437987	0.615	0.803	0
HLA.E	0	-0.459548	0.65	0.817	0
NKG7	5.40483e-245	-0.465767	0.706	0.826	1.63853e-240
RPL31	0	-0.46802	0.72	0.879	0
CCL5	1.11823e-166	-0.488686	0.726	0.789	3.39002e-162
GNLY	0.073851	-0.490794	0.489	0.457	1
RPL35A	0	-0.492414	0.431	0.695	0
RPL28	0	-0.525967	0.398	0.679	0
CD3E	0	-0.582819	0.206	0.474	0
RPS14	0	-0.597704	0.447	0.726	0
RPL34	0	-0.650591	0.792	0.924	0
CD7	0	-0.702731	0.242	0.595	0
RPS27	0	-0.794717	0.767	0.911	0
RPS26	0	-0.942538	0.25	0.74	0
HLA.C	0	-1.92573	0.075	0.873	0

## Sheet: M1+M
	p_val	avg_log2FC	case	control	p_val_adj
FOS	0	1.73457	0.983	0.832	0
RNASE1	9.59056e-148	1.41387	0.41	0.207	2.90747e-143
ZFP36	0	1.32056	0.959	0.804	0
S100A8	2.7935e-31	1.27553	0.612	0.59	8.46879e-27
DUSP1	0	1.24876	0.869	0.556	0
SELENOP	6.21448e-118	1.17632	0.331	0.158	1.88398e-113
CCL3	2.61356e-262	1.00408	0.53	0.244	7.92326e-258
BTG2	0	0.909742	0.699	0.374	0
FOSB	0	0.905227	0.678	0.37	0
DUSP6	1.86787e-169	0.853803	0.634	0.439	5.66262e-165
EGR1	3.56008e-298	0.848038	0.62	0.31	1.07927e-293
IL1B	6.95559e-87	0.794523	0.306	0.162	2.10866e-82
NFKBIA	6.4553e-129	0.783985	0.637	0.495	1.95699e-124
KLF4	2.31112e-247	0.758086	0.583	0.317	7.00638e-243
SPP1	1.34058e-68	0.752571	0.386	0.24	4.06409e-64
RGS2	1.67357e-117	0.741071	0.665	0.526	5.07358e-113
RGS1	3.79191e-171	0.661847	0.364	0.145	1.14955e-166
CCL4	1.64421e-110	0.656374	0.279	0.117	4.98458e-106
C1QA	3.96104e-34	0.653482	0.458	0.386	1.20083e-29
KLF6	1.31041e-251	0.651051	0.768	0.528	3.97263e-247
HSPA1B	6.08135e-39	0.615356	0.477	0.407	1.84362e-34
H3.3B	1.08583e-253	0.605885	0.86	0.685	3.2918e-249
CXCL8	2.42416e-98	0.601214	0.259	0.11	7.34908e-94
CCL3L3	9.08599e-112	0.580358	0.401	0.217	2.75451e-107
JUND	1.02948e-241	0.561524	0.843	0.627	3.12097e-237
SGK1	6.85072e-198	0.55827	0.499	0.247	2.07687e-193
LGMN	6.93498e-93	0.551106	0.38	0.214	2.10241e-88
MCL1	5.40067e-217	0.541787	0.742	0.508	1.63727e-212
JUN	5.92529e-91	0.533048	0.657	0.512	1.79631e-86
SRGN	2.7282e-143	0.526461	0.899	0.803	8.2708e-139
SAT1	6.06669e-198	0.522431	0.897	0.752	1.83918e-193
VIM	4.87213e-169	0.520343	0.965	0.906	1.47703e-164
KLF2	1.03267e-170	0.51681	0.56	0.326	3.13063e-166
C5AR1	1.50265e-166	0.514947	0.786	0.589	4.55545e-162
H3.3A	4.26101e-116	0.512983	0.901	0.852	1.29177e-111
LYZ	3.25747e-22	0.504445	0.949	0.963	9.87535e-18
DAB2	2.29561e-75	0.487524	0.425	0.287	6.95936e-71
G0S2	3.56143e-82	0.482301	0.133	0.033	1.07968e-77
CCL4L2	7.79095e-58	0.467118	0.21	0.103	2.3619e-53
IGFBP1	2.37479e-108	0.464901	0.325	0.155	7.19941e-104
CCL2	3.46535e-51	0.46419	0.204	0.104	1.05056e-46
NR4A1	1.3972e-187	0.462972	0.328	0.105	4.23575e-183
RHOB	9.13501e-104	0.448113	0.635	0.457	2.76937e-99
IFI27	4.99858e-49	0.431123	0.254	0.153	1.51537e-44
CCL8	6.62534e-60	0.424626	0.14	0.05	2.00854e-55
SLC40A1	8.05248e-88	0.412775	0.28	0.132	2.44119e-83
CREG1	8.54812e-93	0.402147	0.547	0.385	2.59145e-88
NEAT1	1.82337e-87	0.397028	0.7	0.567	5.52774e-83
BTG1	2.61814e-101	0.389685	0.555	0.388	7.93714e-97
S100A12	5.2027e-06	0.387978	0.221	0.186	0.157725
ANXA1	6.59931e-89	0.380347	0.675	0.519	2.00065e-84
CXCR4	9.62131e-38	0.370696	0.549	0.459	2.9168e-33
SLC2A3	5.46901e-67	0.368542	0.361	0.225	1.65798e-62
HLA.DMB	2.65646e-94	0.366461	0.678	0.514	8.05333e-90
SNORD3A	2.01486e-44	0.365346	0.353	0.244	6.10824e-40
EGR2	2.07461e-135	0.360798	0.27	0.093	6.2894e-131
NR4A2	9.4357e-146	0.36069	0.302	0.11	2.86053e-141
MYADM	2.1611e-78	0.356915	0.501	0.349	6.5516e-74
A2M	2.50586e-37	0.35566	0.381	0.28	7.59678e-33
MNDA	7.26509e-25	0.355234	0.7	0.671	2.20248e-20
ZFP36L1	2.89635e-57	0.352344	0.862	0.794	8.78059e-53
FTH1	1.99036e-149	0.35105	0.99	0.988	6.03399e-145
MS4A7	1.12827e-82	0.350546	0.679	0.525	3.42046e-78
CALM1	1.02381e-101	0.347501	0.791	0.627	3.10378e-97
LGALS3	2.53819e-88	0.347041	0.732	0.565	7.69478e-84
CAP1	7.98894e-119	0.339673	0.773	0.601	2.42193e-114
SOCS3	1.29061e-77	0.336724	0.509	0.345	3.91261e-73
GPNMB	1.98008e-47	0.331891	0.404	0.277	6.0028e-43
STAB1	1.27519e-38	0.329128	0.451	0.359	3.86586e-34
C1QB	2.60754e-16	0.328072	0.456	0.397	7.90501e-12
MTND1P23	4.96089e-77	0.322431	0.684	0.547	1.50394e-72
ALDH1A1	1.41872e-79	0.31978	0.388	0.233	4.301e-75
NFKBIZ	7.31894e-76	0.3195	0.349	0.204	2.21881e-71
LILRB5	5.34471e-105	0.315612	0.237	0.087	1.6203e-100
FTL	1.36803e-12	0.313827	0.995	0.995	4.14733e-08
HSPA1A	0.00497789	0.311741	0.674	0.682	1
RPS3A	1.07056e-93	0.308203	0.765	0.603	3.24552e-89
HLA.B	7.75058e-121	0.307556	0.974	0.921	2.34966e-116
TUBA1A	7.11701e-78	0.3034	0.432	0.276	2.15759e-73
RTN4	1.72567e-101	0.298416	0.642	0.46	5.23155e-97
IRS2	6.49292e-64	0.296863	0.293	0.167	1.96839e-59
VSIG4	9.51809e-25	0.295982	0.399	0.327	2.8855e-20
OTUD1	8.80977e-93	0.294834	0.263	0.116	2.67077e-88
MAF	6.86474e-43	0.294222	0.342	0.234	2.08111e-38
ASAH1	6.87215e-73	0.292518	0.649	0.504	2.08336e-68
DUSP2	1.72019e-90	0.290004	0.179	0.057	5.21494e-86
S100A4	1.25062e-61	0.289778	0.887	0.826	3.79138e-57
NAMPT	1.20817e-52	0.28461	0.42	0.29	3.66268e-48
AP1S2	2.63408e-50	0.283463	0.652	0.55	7.98549e-46
F13A1	3.05746e-16	0.279842	0.387	0.326	9.269e-12
VMP1	2.84264e-52	0.278264	0.677	0.564	8.61773e-48
HBEGF	7.81711e-63	0.276989	0.218	0.105	2.36984e-58
MT.ATP8	4.90486e-27	0.274998	0.835	0.792	1.48696e-22
JUNB	1.52466e-36	0.273058	0.869	0.811	4.62215e-32
PPP1R15A	7.6121e-68	0.272905	0.446	0.298	2.30768e-63
RPL30	4.09933e-66	0.272382	0.868	0.795	1.24275e-61
ATP2B1.AS1	1.24567e-85	0.270536	0.268	0.125	3.77636e-81
GAL3ST4	1.69349e-66	0.267864	0.263	0.136	5.134e-62
OLFML3	2.96826e-64	0.266709	0.185	0.08	8.99858e-60
CD63	1.15331e-29	0.265879	0.7	0.668	3.49637e-25
RPL6	7.98e-59	0.263461	0.826	0.731	2.41922e-54
TSC22D3	6.41019e-53	0.26192	0.359	0.239	1.94331e-48
RPL9	3.98116e-66	0.260242	0.903	0.854	1.20693e-61
RPS27A	7.47881e-71	0.259935	0.823	0.691	2.26728e-66
BRI3	1.88379e-74	0.259553	0.83	0.713	5.7109e-70
HSP90AA1	2.30102e-57	0.258569	0.831	0.739	6.97579e-53
PTGS2	2.76566e-53	0.254956	0.125	0.045	8.38437e-49
IER2	2.04576e-59	0.25246	0.691	0.558	6.20194e-55
S100A10	3.35613e-49	0.251953	0.628	0.521	1.01744e-44
COLEC12	7.64524e-73	0.251917	0.202	0.084	2.31773e-68
RPL34	2.14483e-62	-0.252041	0.952	0.974	6.50227e-58
SH3BGRL3	9.1746e-66	-0.252742	0.933	0.955	2.78137e-61
CORO1A	1.34923e-59	-0.25315	0.283	0.413	4.09031e-55
NCF1C	5.73924e-67	-0.253238	0.147	0.275	1.73991e-62
IFITM3	1.576e-38	-0.259833	0.727	0.796	4.77782e-34
SOD3	5.49645e-65	-0.265849	0.065	0.165	1.66631e-60
LIPA	1.21274e-19	-0.271205	0.373	0.44	3.67656e-15
FBLN1	2.4655e-56	-0.271751	0.142	0.257	7.4744e-52
ISG15	3.30158e-102	-0.272317	0.1	0.251	1.00091e-97
CD4	6.15663e-41	-0.277095	0.713	0.754	1.86644e-36
SERF2	3.44312e-75	-0.278513	0.637	0.736	1.04382e-70
SLC16A3	1.10207e-106	-0.279946	0.151	0.32	3.34102e-102
MT.CO2	9.8041e-156	-0.280671	1	1	2.97221e-151
GRK2	1.85969e-87	-0.28167	0.24	0.403	5.63782e-83
LIMD2	1.8467e-76	-0.281704	0.26	0.413	5.59847e-72
EFHD2	1.9736e-60	-0.281732	0.514	0.622	5.98317e-56
MFAP5	2.44861e-45	-0.284842	0.219	0.336	7.42322e-41
CD37	2.32856e-65	-0.293088	0.525	0.632	7.05926e-61
FCN1	2.59947e-15	-0.295089	0.535	0.596	7.88054e-11
ITGAX	4.74758e-106	-0.296276	0.188	0.364	1.43928e-101
RPS15	3.48822e-87	-0.297522	0.374	0.533	1.05749e-82
HMGA1	4.17993e-131	-0.299585	0.112	0.291	1.26719e-126
SERPINE1	1.42257e-34	-0.301518	0.368	0.481	4.31266e-30
UCP2	6.68633e-50	-0.304181	0.624	0.697	2.02703e-45
CD81	1.98904e-52	-0.305442	0.425	0.546	6.02997e-48
RPS3	1.64105e-89	-0.320867	0.518	0.651	4.97502e-85
RPS27	1.7005e-63	-0.329555	0.838	0.869	5.15525e-59
MT.RNR1	4.62062e-97	-0.330119	0.995	0.997	1.40079e-92
CFL1	1.60498e-126	-0.330429	0.983	0.985	4.86567e-122
WAS	7.26257e-82	-0.335161	0.569	0.679	2.20172e-77
TLE5	9.04882e-111	-0.335214	0.226	0.406	2.74324e-106
MT.CO1	1.75689e-184	-0.335817	1	1	5.32619e-180
MT.ND2	1.02683e-150	-0.338009	1	1	3.11293e-146
HLA.DRA	1.4516e-40	-0.338708	0.946	0.964	4.40066e-36
HLA.DPA1	3.74058e-58	-0.348899	0.865	0.913	1.13399e-53
HLA.A	2.55811e-42	-0.354453	0.867	0.881	7.75516e-38
HLA.DPB1	1.46296e-76	-0.355201	0.727	0.83	4.43512e-72
EBI3	5.00858e-43	-0.363772	0.237	0.347	1.5184e-38
RPL18	6.90966e-133	-0.364679	0.341	0.541	2.09473e-128
SERPINE2	4.35384e-79	-0.386347	0.607	0.846	1.31991e-74
LRP1	1.66013e-153	-0.394326	0.253	0.469	5.03285e-149
EIF5A	3.79306e-196	-0.396213	0.152	0.392	1.1499e-191
MT.CYB	1.568e-196	-0.400234	1	1	4.75355e-192
MT2A	7.52522e-75	-0.413709	0.263	0.412	2.28135e-70
RPL35A	6.34554e-141	-0.417808	0.649	0.771	1.92371e-136
HLA.DRB1	8.61895e-108	-0.419688	0.33	0.497	2.61292e-103
RPS9	4.10339e-186	-0.420772	0.335	0.591	1.24398e-181
SPI1	8.88252e-138	-0.437735	0.706	0.796	2.69282e-133
MIR1244.2	2.97383e-156	-0.440959	0.582	0.749	9.01545e-152
PAPPA	3.77527e-73	-0.442368	0.326	0.485	1.14451e-68
HLA.DQB1	1.80995e-97	-0.445874	0.218	0.384	5.48703e-93
APOE	5.97566e-41	-0.450405	0.103	0.184	1.81158e-36
FLT1	8.16769e-80	-0.455541	0.394	0.57	2.47612e-75
MT.ND1	8.0501e-266	-0.459189	0.999	1	2.44047e-261
ZYX	8.09197e-174	-0.461543	0.6	0.749	2.45316e-169
MT.ND5	3.68291e-204	-0.462528	0.997	0.999	1.11651e-199
SERPINA1	2.21557e-118	-0.471387	0.626	0.76	6.71674e-114
GRINA	2.74839e-236	-0.476718	0.211	0.486	8.33201e-232
RPL29	3.28543e-197	-0.484715	0.683	0.84	9.9601e-193
RPS14	2.50666e-154	-0.488202	0.622	0.751	7.59919e-150
TAC3	2.43204e-55	-0.497802	0.348	0.484	7.37298e-51
CST3	7.59198e-194	-0.513386	0.886	0.95	2.30159e-189
LAPTM5	1.21451e-173	-0.519847	0.675	0.797	3.6819e-169
IGF2	1.33674e-259	-0.575832	0.04	0.272	4.05247e-255
EMP3	6.44792e-229	-0.593477	0.463	0.699	1.95475e-224
PLD3	8.12718e-194	-0.59767	0.207	0.449	2.46383e-189
RPS26	0	-0.629886	0.397	0.687	0
RPL28	0	-0.635174	0.703	0.868	0
TIMP3	2.14562e-110	-0.640747	0.525	0.721	6.50467e-106
CD74	1.77097e-202	-0.648192	0.985	0.999	5.36887e-198
HLA.DQA1	7.51067e-253	-0.869197	0.173	0.473	2.27694e-248
FN1	3.555e-297	-0.902454	0.689	0.965	1.07773e-292
H19	0	-1.2161	0.428	0.805	0
AOC1	0	-1.27213	0.413	0.77	0
HLA.C	0	-2.36911	0.154	0.903	0
