# Supplementary material for: Single-cell profiling reveals immune disturbances landscape and HLA-F-mediated immune tolerance at the maternal-fetal interface in preeclampsia
Source: Front Immunol. 2023 Oct 3;14:1234577. doi: 10.3389/fimmu.2023.1234577 (PMC10579943; doi:10.3389/fimmu.2023.1234577)
Supplement: Supplementary Table 1 — Primer list for RT-PCR. [file DataSheet_2.zip › Data sheet 2/Table S4 KEGG enrichment analysis of DEGs in EVT cells.csv]

	ID	Description	GeneRatio	BgRatio	pvalue	p.adjust	qvalue	geneID	Count
hsa04612	hsa04612	Antigen processing and presentation	7/71	78/8191	4.41E-06	0.000771394	0.000644955	B2M/HLA-C/HLA-G/HSPA5/CALR/CTSL/CD74	7
hsa05205	hsa05205	Proteoglycans in cancer	10/71	205/8191	9.45E-06	0.000826572	0.000691089	DCN/FN1/HSPG2/IGF2/LUM/SDC4/TIMP3/CTSL/ACTB/ACTG1	10
hsa04610	hsa04610	Complement and coagulation cascades	6/71	86/8191	9.32E-05	0.005437015	0.004545835	SERPING1/CLU/PROCR/C1QB/C1QA/SERPINE1	6
hsa05133	hsa05133	Pertussis	5/71	76/8191	0.000486464	0.021282782	0.017794326	FOS/SERPING1/C1QB/C1QA/CALM1	5
hsa04210	hsa04210	Apoptosis	6/71	136/8191	0.001109173	0.034350378	0.028720015	FOS/TNFSF10/CTSL/CTSH/ACTB/ACTG1	6
hsa05418	hsa05418	Fluid shear stress and atherosclerosis	6/71	139/8191	0.00124188	0.034350378	0.028720015	FOS/SDC4/CTSL/CALM1/ACTB/ACTG1	6
hsa04510	hsa04510	Focal adhesion	7/71	201/8191	0.001699392	0.034350378	0.028720015	FLT1/FN1/PGF/ACTN4/SPP1/ACTB/ACTG1	7
hsa05416	hsa05416	Viral myocarditis	4/71	60/8191	0.001753212	0.034350378	0.028720015	HLA-C/HLA-G/ACTB/ACTG1	4
hsa05142	hsa05142	Chagas disease	5/71	102/8191	0.001843362	0.034350378	0.028720015	FOS/CALR/C1QB/C1QA/SERPINE1	5
hsa04145	hsa04145	Phagosome	6/71	152/8191	0.001962879	0.034350378	0.028720015	HLA-C/HLA-G/CALR/CTSL/ACTB/ACTG1	6
hsa04015	hsa04015	Rap1 signaling pathway	7/71	210/8191	0.002181279	0.034702158	0.029014135	EFNA1/FLT1/PGF/PFN1/CALM1/ACTB/ACTG1	7
hsa04512	hsa04512	ECM-receptor interaction	4/71	88/8191	0.006992592	0.101975298	0.08526055	FN1/HSPG2/SDC4/SPP1	4
hsa04350	hsa04350	TGF-beta signaling pathway	4/71	94/8191	0.008796978	0.118420864	0.099010527	DCN/NOG/LTBP1/INHBA	4
hsa05170	hsa05170	Human immunodeficiency virus 1 infection	6/71	212/8191	0.009911102	0.121996433	0.102000025	B2M/FOS/HLA-C/HLA-G/CALR/CALM1	6
hsa04151	hsa04151	PI3K-Akt signaling pathway	8/71	354/8191	0.011116777	0.121996433	0.102000025	EFNA1/FLT1/FN1/IGF2/PGF/SPP1/YWHAB/CSH1	8
hsa04218	hsa04218	Cellular senescence	5/71	156/8191	0.01115396	0.121996433	0.102000025	HLA-C/HLA-G/CALM1/SERPINE1/IGFBP3	5
hsa05166	hsa05166	Human T-cell leukemia virus 1 infection	6/71	222/8191	0.012256711	0.126172028	0.105491199	B2M/FOS/HLA-C/HLA-G/ZFP36/CALR	6
hsa04810	hsa04810	Regulation of actin cytoskeleton	6/71	229/8191	0.014116179	0.130993087	0.10952204	FN1/TMSB4X/PFN1/ACTN4/ACTB/ACTG1	6
hsa04066	hsa04066	HIF-1 signaling pathway	4/71	109/8191	0.014570365	0.130993087	0.10952204	FLT1/LDHA/EGLN3/SERPINE1	4
hsa05171	hsa05171	Coronavirus disease - COVID-19	6/71	232/8191	0.014970639	0.130993087	0.10952204	FOS/RPS26/C1QB/C1QA/RPS24/RPS29	6
hsa05031	hsa05031	Amphetamine addiction	3/71	69/8191	0.021752529	0.181271076	0.151558975	FOS/FOSB/CALM1	3
hsa04520	hsa04520	Adherens junction	3/71	71/8191	0.023441239	0.185497484	0.155092633	ACTN4/ACTB/ACTG1	3
hsa05167	hsa05167	Kaposi sarcoma-associated herpesvirus infection	5/71	194/8191	0.026145338	0.185497484	0.155092633	FOS/HLA-C/HLA-G/ZFP36/CALM1	5
hsa04918	hsa04918	Thyroid hormone synthesis	3/71	75/8191	0.027027096	0.185497484	0.155092633	HSPA5/GPX3/TTR	3
hsa04971	hsa04971	Gastric acid secretion	3/71	76/8191	0.027966929	0.185497484	0.155092633	CALM1/ACTB/ACTG1	3
hsa05100	hsa05100	Bacterial invasion of epithelial cells	3/71	77/8191	0.028924075	0.185497484	0.155092633	FN1/ACTB/ACTG1	3
hsa05412	hsa05412	Arrhythmogenic right ventricular cardiomyopathy	3/71	77/8191	0.028924075	0.185497484	0.155092633	DSP/ACTB/ACTG1	3
hsa05169	hsa05169	Epstein-Barr virus infection	5/71	202/8191	0.030422018	0.185497484	0.155092633	B2M/HLA-C/HLA-G/VIM/CALR	5
hsa05135	hsa05135	Yersinia infection	4/71	137/8191	0.030739583	0.185497484	0.155092633	FN1/FOS/ACTB/ACTG1	4
hsa04010	hsa04010	MAPK signaling pathway	6/71	294/8191	0.04148586	0.234702679	0.196232616	EFNA1/FLT1/FOS/IGF2/PGF/HSPB1	6
hsa05330	hsa05330	Allograft rejection	2/71	38/8191	0.042617522	0.234702679	0.196232616	HLA-C/HLA-G	2
hsa04921	hsa04921	Oxytocin signaling pathway	4/71	154/8191	0.044257291	0.234702679	0.196232616	FOS/CALM1/ACTB/ACTG1	4
hsa05163	hsa05163	Human cytomegalovirus infection	5/71	225/8191	0.045086248	0.234702679	0.196232616	B2M/HLA-C/HLA-G/CALR/CALM1	5
hsa05323	hsa05323	Rheumatoid arthritis	3/71	93/8191	0.046562716	0.234702679	0.196232616	FLT1/FOS/CTSL	3
hsa04390	hsa04390	Hippo signaling pathway	4/71	157/8191	0.046940536	0.234702679	0.196232616	ACTB/YWHAB/ACTG1/SERPINE1	4
hsa04216	hsa04216	Ferroptosis	2/71	41/8191	0.048896758	0.237692575	0.198732438	SAT1/FTL	2
