# Supplementary material for: Single-cell profiling reveals immune disturbances landscape and HLA-F-mediated immune tolerance at the maternal-fetal interface in preeclampsia
Source: Front Immunol. 2023 Oct 3;14:1234577. doi: 10.3389/fimmu.2023.1234577 (PMC10579943; doi:10.3389/fimmu.2023.1234577)
Supplement: Supplementary Table 1 — Primer list for RT-PCR. [file DataSheet_2.zip › Data sheet 2/Table S5 GO analysis of the top 100 up-regulated DEGs of the EVT2 subtype.csv]

ID	Description	GeneRatio	BgRatio	pvalue	p.adjust	qvalue	geneID	Count
GO:0098883	synapse pruning	4/44	11/18800	8.5073787396309e-09	1.2999274714156e-05	9.402892291171e-06	C1QB/C1QA/C1QC/DKK1	4
GO:0150146	cell junction disassembly	4/44	21/18800	1.51686928488533e-07	0.000113418125869526	8.20398402886489e-05	C1QB/C1QA/C1QC/DKK1	4
GO:0007565	female pregnancy	7/44	185/18800	2.24704903204975e-07	0.000113418125869526	8.20398402886489e-05	SPP1/IGFBP5/IGFBP7/JUNB/H3-3B/FOS/FOSB	7
GO:0048002	antigen processing and presentation of peptide antigen	5/44	63/18800	3.52981000799281e-07	0.000113418125869526	8.20398402886489e-05	CD74/HLA-B/HLA-A/FCER1G/HLA-E	5
GO:0019883	antigen processing and presentation of endogenous antigen	4/44	26/18800	3.75687755490682e-07	0.000113418125869526	8.20398402886489e-05	CD74/HLA-B/HLA-A/HLA-E	4
GO:0044703	multi-organism reproductive process	7/44	205/18800	4.50378578970577e-07	0.000113418125869526	8.20398402886489e-05	SPP1/IGFBP5/IGFBP7/JUNB/H3-3B/FOS/FOSB	7
GO:0044706	multi-multicellular organism process	7/44	213/18800	5.8297664391875e-07	0.000113418125869526	8.20398402886489e-05	SPP1/IGFBP5/IGFBP7/JUNB/H3-3B/FOS/FOSB	7
GO:0002474	antigen processing and presentation of peptide antigen via MHC class I	4/44	29/18800	5.93812177327363e-07	0.000113418125869526	8.20398402886489e-05	HLA-B/HLA-A/FCER1G/HLA-E	4
GO:0048545	response to steroid hormone	8/44	330/18800	8.46418906392168e-07	0.000139407268330059	0.000100838820437147	SPP1/ZFP36/IGFBP7/TXNIP/DDX5/FOS/FOSB/DDX17	8
GO:0002443	leukocyte mediated immunity	9/44	457/18800	9.12351232526565e-07	0.000139407268330059	0.000100838820437147	CD74/C1QB/C1QA/C1QC/HLA-B/TYROBP/HLA-A/FCER1G/HLA-E	9
GO:0002449	lymphocyte mediated immunity	8/44	365/18800	1.800004392191e-06	0.000231419044834785	0.000167394597049135	CD74/C1QB/C1QA/C1QC/HLA-B/HLA-A/FCER1G/HLA-E	8
GO:0002478	antigen processing and presentation of exogenous peptide antigen	4/44	38/18800	1.81742705367632e-06	0.000231419044834785	0.000167394597049135	CD74/HLA-A/FCER1G/HLA-E	4
GO:0002460	adaptive immune response based on somatic recombination of immune receptors built from immunoglobulin superfamily domains	8/44	370/18800	1.99189510352178e-06	0.000234124286013945	0.000169351405562581	CD74/C1QB/C1QA/C1QC/HLA-B/HLA-A/FCER1G/HLA-E	8
GO:0019884	antigen processing and presentation of exogenous antigen	4/44	47/18800	4.32482807381731e-06	0.000472024092628061	0.000341433795301367	CD74/HLA-A/FCER1G/HLA-E	4
GO:0019882	antigen processing and presentation	5/44	107/18800	4.94739897608879e-06	0.000503975042364245	0.000364545187711806	CD74/HLA-B/HLA-A/FCER1G/HLA-E	5
GO:0019885	antigen processing and presentation of endogenous peptide antigen via MHC class I	3/44	17/18800	7.94922544526545e-06	0.00075915103002285	0.000549124126153205	HLA-B/HLA-A/HLA-E	3
GO:0001912	positive regulation of leukocyte mediated cytotoxicity	4/44	58/18800	1.00965316659382e-05	0.000828138237422704	0.000599025316405235	HLA-B/TYROBP/HLA-A/HLA-E	4
GO:0016064	immunoglobulin mediated immune response	6/44	216/18800	1.05220512719871e-05	0.000828138237422704	0.000599025316405235	CD74/C1QB/C1QA/C1QC/FCER1G/HLA-E	6
GO:0002483	antigen processing and presentation of endogenous peptide antigen	3/44	19/18800	1.1290650796561e-05	0.000828138237422704	0.000599025316405235	HLA-B/HLA-A/HLA-E	3
GO:0045953	negative regulation of natural killer cell mediated cytotoxicity	3/44	19/18800	1.1290650796561e-05	0.000828138237422704	0.000599025316405235	HLA-B/HLA-A/HLA-E	3
GO:0019724	B cell mediated immunity	6/44	219/18800	1.13814810116995e-05	0.000828138237422704	0.000599025316405235	CD74/C1QB/C1QA/C1QC/FCER1G/HLA-E	6
GO:0002716	negative regulation of natural killer cell mediated immunity	3/44	20/18800	1.32614120838591e-05	0.000921065348369848	0.000666243190815886	HLA-B/HLA-A/HLA-E	3
GO:0031343	positive regulation of cell killing	4/44	65/18800	1.59210736577584e-05	0.00105771306735021	0.000765085919480381	HLA-B/TYROBP/HLA-A/HLA-E	4
GO:0051592	response to calcium ion	5/44	144/18800	2.09975891470483e-05	0.00133684650902874	0.000966994237035119	TXNIP/JUNB/FOS/CALM1/FOSB	5
GO:0043567	regulation of insulin-like growth factor receptor signaling pathway	3/44	24/18800	2.33913233220902e-05	0.00142967768144615	0.00103414271529241	IGFBP1/IGFBP4/IGFBP5	3
GO:0001911	negative regulation of leukocyte mediated cytotoxicity	3/44	25/18800	2.6537626758262e-05	0.00155959591102401	0.00112811773668725	HLA-B/HLA-A/HLA-E	3
GO:0031342	negative regulation of cell killing	3/44	28/18800	3.76138955678725e-05	0.00207767531218025	0.00150286516794521	HLA-B/HLA-A/HLA-E	3
GO:0007568	aging	5/44	163/18800	3.80725842546119e-05	0.00207767531218025	0.00150286516794521	IGFBP1/C1QA/IGFBP5/APOD/FOS	5
GO:0001910	regulation of leukocyte mediated cytotoxicity	4/44	85/18800	4.60220574048767e-05	0.00236653490234738	0.00171180879544279	HLA-B/TYROBP/HLA-A/HLA-E	4
GO:0001916	positive regulation of T cell mediated cytotoxicity	3/44	30/18800	4.64633815905899e-05	0.00236653490234738	0.00171180879544279	HLA-B/HLA-A/HLA-E	3
GO:1901216	positive regulation of neuron death	4/44	87/18800	5.04214325546512e-05	0.002485288675597	0.00179770812164291	C1QA/DKK1/TYROBP/FOS	4
GO:0002683	negative regulation of immune system process	7/44	425/18800	5.34275803398666e-05	0.00255116696122863	0.00184536050515987	CD74/C1QC/HLA-B/APOD/TYROBP/HLA-A/HLA-E	7
GO:1901654	response to ketone	5/44	190/18800	7.88899721030053e-05	0.00365284476889067	0.00264224786947865	SPP1/IGFBP7/TXNIP/FOS/FOSB	5
GO:0031341	regulation of cell killing	4/44	100/18800	8.68833357805817e-05	0.00383790216735728	0.00277610724423061	HLA-B/TYROBP/HLA-A/HLA-E	4
GO:0048009	insulin-like growth factor receptor signaling pathway	3/44	37/18800	8.79100627339692e-05	0.00383790216735728	0.00277610724423061	IGFBP1/IGFBP4/IGFBP5	3
GO:0032570	response to progesterone	3/44	39/18800	0.000103061743428547	0.00437439844330054	0.00316417633333258	TXNIP/FOS/FOSB	3
GO:0001914	regulation of T cell mediated cytotoxicity	3/44	40/18800	0.000111236276694076	0.00459375758887969	0.00332284752571209	HLA-B/HLA-A/HLA-E	3
GO:0045637	regulation of myeloid cell differentiation	5/44	208/18800	0.000120799846285197	0.00485742539799423	0.00351356893627304	CD74/C1QC/ZFP36/TYROBP/FOS	5
GO:0002573	myeloid leukocyte differentiation	5/44	210/18800	0.000126341688377369	0.00492125965999599	0.00355974279622196	CD74/C1QC/TYROBP/JUNB/FOS	5
GO:0060964	regulation of miRNA-mediated gene silencing	3/44	42/18800	0.00012882878691089	0.00492125965999599	0.00355974279622196	NEAT1/ZFP36/DDX5	3
GO:0060147	regulation of post-transcriptional gene silencing	3/44	44/18800	0.000148139859315474	0.00538946916747724	0.00389841735040721	NEAT1/ZFP36/DDX5	3
GO:1900368	regulation of post-transcriptional gene silencing by RNA	3/44	44/18800	0.000148139859315474	0.00538946916747724	0.00389841735040721	NEAT1/ZFP36/DDX5	3
GO:0002761	regulation of myeloid leukocyte differentiation	4/44	117/18800	0.000159590653827258	0.00567103532669883	0.00410208534929304	CD74/C1QC/TYROBP/FOS	4
GO:0042269	regulation of natural killer cell mediated cytotoxicity	3/44	46/18800	0.000169241338135138	0.00574668365934423	0.00415680479630163	HLA-B/HLA-A/HLA-E	3
GO:0060966	regulation of gene silencing by RNA	3/44	46/18800	0.000169241338135138	0.00574668365934423	0.00415680479630163	NEAT1/ZFP36/DDX5	3
GO:1903706	regulation of hemopoiesis	6/44	371/18800	0.000212503452992079	0.0069109429001774	0.00499895979965987	CD74/C1QC/ZFP36/HLA-B/TYROBP/FOS	6
GO:0001913	T cell mediated cytotoxicity	3/44	50/18800	0.000217097682728086	0.0069109429001774	0.00499895979965987	HLA-B/HLA-A/HLA-E	3
GO:0002715	regulation of natural killer cell mediated immunity	3/44	50/18800	0.000217097682728086	0.0069109429001774	0.00499895979965987	HLA-B/HLA-A/HLA-E	3
GO:0001649	osteoblast differentiation	5/44	241/18800	0.000239864431950549	0.00747985412286611	0.00541047590865901	SPP1/IGFBP5/JUNB/DDX5/H3-3B	5
GO:0001909	leukocyte mediated cytotoxicity	4/44	131/18800	0.000246292427715769	0.0075266965909939	0.00544435892845384	HLA-B/TYROBP/HLA-A/HLA-E	4
GO:0002253	activation of immune response	6/44	386/18800	0.000263030225992058	0.00788059186893852	0.00570034545493624	C1QB/C1QA/C1QC/TYROBP/HLA-A/FCER1G	6
GO:0002699	positive regulation of immune effector process	5/44	248/18800	0.000273779819926908	0.00800751035618068	0.00579215064342086	CD74/HLA-B/TYROBP/HLA-A/HLA-E	5
GO:0030099	myeloid cell differentiation	6/44	391/18800	0.000281827609480046	0.00800751035618068	0.00579215064342086	CD74/C1QC/ZFP36/TYROBP/JUNB/FOS	6
GO:0002707	negative regulation of lymphocyte mediated immunity	3/44	55/18800	0.000288228448684514	0.00800751035618068	0.00579215064342086	HLA-B/HLA-A/HLA-E	3
GO:0002763	positive regulation of myeloid leukocyte differentiation	3/44	55/18800	0.000288228448684514	0.00800751035618068	0.00579215064342086	CD74/TYROBP/FOS	3
GO:0002705	positive regulation of leukocyte mediated immunity	4/44	138/18800	0.000300433731876835	0.0081975489697822	0.00592961312914805	HLA-B/TYROBP/HLA-A/HLA-E	4
GO:0051384	response to glucocorticoid	4/44	139/18800	0.000308810901395654	0.0082782992514484	0.00598802301875229	ZFP36/IGFBP7/FOS/FOSB	4
GO:0007566	embryo implantation	3/44	57/18800	0.000320415198654088	0.00844128316454219	0.00610591576382564	SPP1/IGFBP7/H3-3B	3
GO:0002711	positive regulation of T cell mediated immunity	3/44	59/18800	0.000354834310233788	0.00888830862356112	0.00642926705341636	HLA-B/HLA-A/HLA-E	3
GO:0001558	regulation of cell growth	6/44	415/18800	0.000387306605528754	0.00954523376206349	0.00690444712742262	IGFBP1/SPP1/IGFBP4/IGFBP5/IGFBP7/H3-3B	6
GO:0001503	ossification	6/44	420/18800	0.000412737137586242	0.0100105134322504	0.00724100241379372	SPP1/IGFBP5/DKK1/JUNB/DDX5/H3-3B	6
GO:0035914	skeletal muscle cell differentiation	3/44	65/18800	0.000472123319110226	0.0112719442437566	0.00815344547805489	DDX5/FOS/DDX17	3
GO:0031960	response to corticosteroid	4/44	157/18800	0.000489950487143358	0.01151760529777	0.00833114188664819	ZFP36/IGFBP7/FOS/FOSB	4
GO:1902105	regulation of leukocyte differentiation	5/44	283/18800	0.000501197406436548	0.0116034793490158	0.00839325800252592	CD74/C1QC/HLA-B/TYROBP/FOS	5
GO:0002704	negative regulation of leukocyte mediated immunity	3/44	67/18800	0.000516104534776443	0.011770264614006	0.00851390041657919	HLA-B/HLA-A/HLA-E	3
GO:0002720	positive regulation of cytokine production involved in immune response	3/44	68/18800	0.000539045358175996	0.0121126662837194	0.00876157315920737	CD74/HLA-A/HLA-E	3
GO:0042267	natural killer cell mediated cytotoxicity	3/44	72/18800	0.000637316797483714	0.0139117152365016	0.0100628968023744	HLA-B/HLA-A/HLA-E	3
GO:0045824	negative regulation of innate immune response	3/44	73/18800	0.00066354826222178	0.0141467824505777	0.010232930265298	HLA-B/HLA-A/HLA-E	3
GO:0022411	cellular component disassembly	6/44	460/18800	0.000666602314425128	0.0141467824505777	0.010232930265298	C1QB/CST3/C1QA/C1QC/DKK1/CALM1	6
GO:0002228	natural killer cell mediated immunity	3/44	75/18800	0.000718057904122875	0.01462923303333	0.010581905955495	HLA-B/HLA-A/HLA-E	3
GO:0001819	positive regulation of cytokine production	6/44	475/18800	0.000788133542529393	0.0158456322761173	0.0114617758955106	CD74/LUM/TYROBP/HLA-A/FCER1G/HLA-E	6
GO:0006959	humoral immune response	5/44	317/18800	0.000836640191433723	0.0166024183442952	0.0120091893507233	C1QB/C1QA/C1QC/HLA-A/HLA-E	5
GO:0016049	cell growth	6/44	484/18800	0.000868895855289956	0.0168372283090144	0.0121790367349581	IGFBP1/SPP1/IGFBP4/IGFBP5/IGFBP7/H3-3B	6
GO:0001906	cell killing	4/44	185/18800	0.000906088798622153	0.016884191271886	0.0122130069133923	HLA-B/TYROBP/HLA-A/HLA-E	4
GO:0048678	response to axon injury	3/44	83/18800	0.000964410350326874	0.0175369118593396	0.0126851456684394	SPP1/APOD/TYROBP	3
GO:0071277	cellular response to calcium ion	3/44	84/18800	0.000998502180472871	0.0175369118593396	0.0126851456684394	JUNB/FOS/FOSB	3
GO:0002709	regulation of T cell mediated immunity	3/44	88/18800	0.00114248425301649	0.0198376811205591	0.0143493835606138	HLA-B/HLA-A/HLA-E	3
GO:0051591	response to cAMP	3/44	89/18800	0.00118041554681748	0.0202660107363721	0.0146592114034105	IGFBP5/FOS/FOSB	3
GO:0010038	response to metal ion	5/44	351/18800	0.00131713709722514	0.0218759291800002	0.0158237294289062	TXNIP/JUNB/FOS/CALM1/FOSB	5
GO:0002697	regulation of immune effector process	5/44	353/18800	0.00135064370302476	0.0221912212712025	0.0160517927354386	CD74/HLA-B/TYROBP/HLA-A/HLA-E	5
GO:0030316	osteoclast differentiation	3/44	96/18800	0.00146831458325691	0.0233386538221399	0.0168817763249152	TYROBP/JUNB/FOS	3
GO:0002718	regulation of cytokine production involved in immune response	3/44	98/18800	0.00155794678655646	0.0233386538221399	0.0168817763249152	CD74/HLA-A/HLA-E	3
GO:0045639	positive regulation of myeloid cell differentiation	3/44	99/18800	0.0016040216905356	0.023795583913965	0.0172122920292527	CD74/TYROBP/FOS	3
GO:0002367	cytokine production involved in immune response	3/44	100/18800	0.00165094349532184	0.0242561698158824	0.0175454521263961	CD74/HLA-A/HLA-E	3
GO:0042116	macrophage activation	3/44	106/18800	0.00195057551910404	0.0281177301244431	0.0203386722448783	CD74/C1QA/TYROBP	3
GO:0050670	regulation of lymphocyte proliferation	4/44	230/18800	0.00201878544417709	0.0288290108289963	0.0208531698611505	CD74/TYROBP/HLA-A/HLA-E	4
GO:0045088	regulation of innate immune response	4/44	231/18800	0.00205088588347127	0.0288424872977036	0.0208629179268316	HLA-B/TYROBP/HLA-A/HLA-E	4
GO:0006958	complement activation	classical pathway	3/44	108/18800	0.00205748109649849	0.0288424872977036	0.0208629179268316	C1QB/C1QA/C1QC	3
GO:0002274	myeloid leukocyte activation	4/44	232/18800	0.00208333863866846	0.0289394676353218	0.020933067661262	CD74/C1QA/TYROBP/FCER1G	4
GO:0032944	regulation of mononuclear cell proliferation	4/44	233/18800	0.00211614571211502	0.029130366199205	0.0210711521832221	CD74/TYROBP/HLA-A/HLA-E	4
GO:0002824	positive regulation of adaptive immune response based on somatic recombination of immune receptors built from immunoglobulin superfamily domains	3/44	110/18800	0.00216797261094923	0.0295773406208074	0.0213944665554201	HLA-B/HLA-A/HLA-E	3
GO:0002703	regulation of leukocyte mediated immunity	4/44	236/18800	0.00221671282940577	0.029939596788947	0.0216565008462348	HLA-B/TYROBP/HLA-A/HLA-E	4
GO:0002456	T cell mediated immunity	3/44	112/18800	0.00228209197968079	0.030060659870278	0.0217440705867952	HLA-B/HLA-A/HLA-E	3
GO:0002698	negative regulation of immune effector process	3/44	112/18800	0.00228209197968079	0.030060659870278	0.0217440705867952	HLA-B/HLA-A/HLA-E	3
GO:0002832	negative regulation of response to biotic stimulus	3/44	113/18800	0.00234052499709802	0.030566856372357	0.0221102226446507	HLA-B/HLA-A/HLA-E	3
GO:0002821	positive regulation of adaptive immune response	3/44	115/18800	0.00246016305412859	0.031370526136548	0.022691548941427	HLA-B/HLA-A/HLA-E	3
GO:0060537	muscle tissue development	5/44	405/18800	0.00246365388506921	0.031370526136548	0.022691548941427	IGFBP5/DKK1/DDX5/FOS/DDX17	5
GO:0002708	positive regulation of lymphocyte mediated immunity	3/44	117/18800	0.00258353039454616	0.0320945889663946	0.0232152923771799	HLA-B/HLA-A/HLA-E	3
GO:0002702	positive regulation of production of molecular mediator of immune response	3/44	120/18800	0.00277565945539505	0.0333953358097924	0.0241561742906324	CD74/HLA-A/HLA-E	3
GO:0002455	humoral immune response mediated by circulating immunoglobulin	3/44	121/18800	0.00284160915814704	0.0339200516277517	0.024535722106048	C1QB/C1QA/C1QC	3
GO:0070663	regulation of leukocyte proliferation	4/44	254/18800	0.0028904604594114	0.0339740275536971	0.0245747650395301	CD74/TYROBP/HLA-A/HLA-E	4
GO:0046683	response to organophosphorus	3/44	124/18800	0.0030452440675386	0.035520098741977	0.0256930998064727	IGFBP5/FOS/FOSB	3
GO:0032102	negative regulation of response to external stimulus	5/44	429/18800	0.00315664788614913	0.03654059068209	0.026431262204598	SPP1/ZFP36/HLA-B/HLA-A/HLA-E	5
GO:0031348	negative regulation of defense response	4/44	268/18800	0.0035029710832821	0.0393569104062871	0.0284684182464876	ZFP36/HLA-B/HLA-A/HLA-E	4
GO:0006956	complement activation	3/44	131/18800	0.00355472500926062	0.0394211167510949	0.0285148612487253	C1QB/C1QA/C1QC	3
GO:0032103	positive regulation of response to external stimulus	5/44	442/18800	0.00358608326466112	0.0394211167510949	0.0285148612487253	TMSB4X/CD74/NEAT1/TYROBP/HLA-E	5
GO:0014074	response to purine-containing compound	3/44	134/18800	0.00378807280730785	0.0407617975321577	0.0294846289671849	IGFBP5/FOS/FOSB	3
GO:0010977	negative regulation of neuron projection development	3/44	136/18800	0.00394872192632217	0.0419003271070853	0.0303081726801044	SPP1/VIM/DKK1	3
GO:0050671	positive regulation of lymphocyte proliferation	3/44	141/18800	0.00436837364067444	0.0454073124010241	0.0328449145915371	CD74/HLA-A/HLA-E	3
GO:0090090	negative regulation of canonical Wnt signaling pathway	3/44	142/18800	0.00445542597592267	0.0457227409938768	0.033073076635141	IGFBP1/IGFBP4/DKK1	3
GO:0032946	positive regulation of mononuclear cell proliferation	3/44	143/18800	0.00454352789015131	0.0457227409938768	0.033073076635141	CD74/HLA-A/HLA-E	3
GO:1903311	regulation of mRNA metabolic process	4/44	294/18800	0.00486502525085198	0.0485866574072015	0.0351446612548647	VIM/ZFP36/DDX5/DDX17	4
GO:0043588	skin development	4/44	296/18800	0.00498261069716306	0.0491188977113881	0.0355296518303648	ZFP36/IGFBP5/DKK1/TXNIP	4
GO:0046651	lymphocyte proliferation	4/44	296/18800	0.00498261069716306	0.0491188977113881	0.0355296518303648	CD74/TYROBP/HLA-A/HLA-E	4
GO:0032943	mononuclear cell proliferation	4/44	300/18800	0.00522350145277761	0.0508376447123834	0.0367728898787562	CD74/TYROBP/HLA-A/HLA-E	4
GO:0007519	skeletal muscle tissue development	3/44	155/18800	0.00568393761835759	0.054281604255315	0.0392640427583913	DDX5/FOS/DDX17	3
GO:1902107	positive regulation of leukocyte differentiation	3/44	157/18800	0.00588917934869974	0.055547321264279	0.0401795861997058	CD74/TYROBP/FOS	3
GO:1903708	positive regulation of hemopoiesis	3/44	157/18800	0.00588917934869974	0.055547321264279	0.0401795861997058	CD74/TYROBP/FOS	3
GO:0070665	positive regulation of leukocyte proliferation	3/44	158/18800	0.00599345073166213	0.0561840044047836	0.0406401244316773	CD74/HLA-A/HLA-E	3
GO:1901214	regulation of neuron death	4/44	313/18800	0.00606028001820127	0.0564640723647045	0.040842708723436	C1QA/DKK1/TYROBP/FOS	4
GO:0002700	regulation of production of molecular mediator of immune response	3/44	167/18800	0.00698196196522574	0.0635026064456245	0.0459339602975377	CD74/HLA-A/HLA-E	3
GO:0060538	skeletal muscle organ development	3/44	167/18800	0.00698196196522574	0.0635026064456245	0.0459339602975377	DDX5/FOS/DDX17	3
GO:0070661	leukocyte proliferation	4/44	330/18800	0.00728374845363097	0.0650851908605153	0.0470787065331642	CD74/TYROBP/HLA-A/HLA-E	4
GO:0032635	interleukin-6 production	3/44	172/18800	0.00757058721570424	0.0664819383080234	0.0480890295008436	CD74/HLA-B/TYROBP	3
GO:0032675	regulation of interleukin-6 production	3/44	172/18800	0.00757058721570424	0.0664819383080234	0.0480890295008436	CD74/HLA-B/TYROBP	3
GO:0002822	regulation of adaptive immune response based on somatic recombination of immune receptors built from immunoglobulin superfamily domains	3/44	173/18800	0.00769173539243563	0.0671598381693808	0.0485793814259093	HLA-B/HLA-A/HLA-E	3
GO:0030178	negative regulation of Wnt signaling pathway	3/44	174/18800	0.00781403072810734	0.067456717246034	0.0487941258668612	IGFBP1/IGFBP4/DKK1	3
GO:0048771	tissue remodeling	3/44	174/18800	0.00781403072810734	0.067456717246034	0.0487941258668612	SPP1/CST3/IGFBP5	3
GO:0002706	regulation of lymphocyte mediated immunity	3/44	175/18800	0.00793747577290027	0.0677567764301207	0.0490111706059705	HLA-B/HLA-A/HLA-E	3
