# Supplementary material for: Single-cell profiling reveals immune disturbances landscape and HLA-F-mediated immune tolerance at the maternal-fetal interface in preeclampsia
Source: Front Immunol. 2023 Oct 3;14:1234577. doi: 10.3389/fimmu.2023.1234577 (PMC10579943; doi:10.3389/fimmu.2023.1234577)
Supplement: Supplementary Table 1 — Primer list for RT-PCR. [file DataSheet_2.zip › Data sheet 2/Table S6 GO analysis of the top 100 down-regulated DEGs of the EVT2 subtype.csv]

ID	Description	GeneRatio	BgRatio	pvalue	p.adjust	qvalue	geneID	Count
GO:0042060	wound healing	24/191	429/18800	1.25492521758193e-11	3.95677921103581e-08	3.04220292220124e-08	F11R/SDC4/NOG/DSP/ITGB1/TPM1/IL6ST/ITGA5/SERPINE2/MCAM/SERPINE1/FBLN1/FN1/PRCP/GATA2/CLDN4/CLDN19/SERPING1/CD9/HSPB1/CAV1/FKBP10/GNAS/PROCR	24
GO:0044706	multi-multicellular organism process	17/191	213/18800	6.28849136201621e-11	9.91380663221856e-08	7.62231347722281e-08	PAM/PTN/ADM/HPGD/ITGA5/PSG2/SERPINE2/FBLN1/HEXB/PAPPA/SYDE1/CLDN4/SLC2A1/PSG5/PGF/TAC3/MMP2	17
GO:0044703	multi-organism reproductive process	16/191	205/18800	3.27112565138634e-10	3.43795305960704e-07	2.64329907899745e-07	PAM/PTN/ADM/HPGD/ITGA5/PSG2/SERPINE2/FBLN1/PAPPA/SYDE1/CLDN4/SLC2A1/PSG5/PGF/TAC3/MMP2	16
GO:0007565	female pregnancy	15/191	185/18800	7.019807153239e-10	5.53336298854064e-07	4.25437259839722e-07	PAM/PTN/ADM/HPGD/ITGA5/PSG2/FBLN1/PAPPA/SYDE1/CLDN4/SLC2A1/PSG5/PGF/TAC3/MMP2	15
GO:0048608	reproductive structure development	21/191	433/18800	3.42597276352525e-09	2.03412315594687e-06	1.56395266935271e-06	SPINT2/ASCL2/MMP14/PTN/GATA3/EPAS1/NOG/PHLDA2/ADM/KRT19/ADAM19/INHA/SFRP1/CDKN1C/SERPINE2/HTRA1/IGF2/GATA2/PRDX4/MMP2/INHBA	21
GO:0061458	reproductive system development	21/191	436/18800	3.87083378867149e-09	2.03412315594687e-06	1.56395266935271e-06	SPINT2/ASCL2/MMP14/PTN/GATA3/EPAS1/NOG/PHLDA2/ADM/KRT19/ADAM19/INHA/SFRP1/CDKN1C/SERPINE2/HTRA1/IGF2/GATA2/PRDX4/MMP2/INHBA	21
GO:0045765	regulation of angiogenesis	18/191	345/18800	1.57493670084329e-08	7.09396488251271e-06	5.45425446923624e-06	ADM/ITGB1/ADAM12/ITGA5/EFNA1/SFRP1/COL4A2/HSPG2/FLT1/SERPINE1/SPARC/ENG/GATA2/SEMA5A/NIBAN2/PGF/HSPB1/HLA-G	18
GO:1901342	regulation of vasculature development	18/191	351/18800	2.05329126180325e-08	8.09253418558207e-06	6.22201286306959e-06	ADM/ITGB1/ADAM12/ITGA5/EFNA1/SFRP1/COL4A2/HSPG2/FLT1/SERPINE1/SPARC/ENG/GATA2/SEMA5A/NIBAN2/PGF/HSPB1/HLA-G	18
GO:0001890	placenta development	12/191	147/18800	3.4703501278737e-08	1.21577932813175e-05	9.34762145554753e-06	SPINT2/ASCL2/PTN/EPAS1/PHLDA2/ADM/KRT19/ADAM19/CDKN1C/HTRA1/IGF2/GATA2	12
GO:0001706	endoderm formation	8/191	55/18800	7.93290660736397e-08	2.50124545330186e-05	1.92310357018518e-05	MMP14/NOG/ITGA5/COL4A2/LAMA3/FN1/MMP2/INHBA	8
GO:0090092	regulation of transmembrane receptor protein serine/threonine kinase signaling pathway	15/191	267/18800	1.00169095550797e-07	2.63983102454016e-05	2.02965625036006e-05	NOG/PCSK6/FBN1/GDF15/INHA/SFRP1/CDKN1C/LTBP1/FSTL1/FSTL3/HTRA1/ENG/CAV1/HTRA4/INHBA	15
GO:0030198	extracellular matrix organization	16/191	307/18800	1.04104277562502e-07	2.63983102454016e-05	2.02965625036006e-05	SPINT2/MMP14/SERPINH1/COL4A1/ITGB1/QSOX1/COL4A2/MMP11/COL17A1/FBLN1/PLOD3/ENG/CAV1/FKBP10/PRDX4/MMP2	16
GO:0043062	extracellular structure organization	16/191	308/18800	1.08841748553828e-07	2.63983102454016e-05	2.02965625036006e-05	SPINT2/MMP14/SERPINH1/COL4A1/ITGB1/QSOX1/COL4A2/MMP11/COL17A1/FBLN1/PLOD3/ENG/CAV1/FKBP10/PRDX4/MMP2	16
GO:0045229	external encapsulating structure organization	16/191	310/18800	1.18910109148813e-07	2.67802552961577e-05	2.05902241631366e-05	SPINT2/MMP14/SERPINH1/COL4A1/ITGB1/QSOX1/COL4A2/MMP11/COL17A1/FBLN1/PLOD3/ENG/CAV1/FKBP10/PRDX4/MMP2	16
GO:0090287	regulation of cellular response to growth factor stimulus	16/191	314/18800	1.41630575092497e-07	2.9770746884443e-05	2.28894887324927e-05	GATA3/NOG/PCSK6/FBN1/ITGA5/SFRP1/CDKN1C/LTBP1/FSTL1/FSTL3/HTRA1/FGFR1/ENG/NIBAN2/CAV1/HTRA4	16
GO:0048568	embryonic organ development	19/191	449/18800	1.7043337344611e-07	3.35860266547241e-05	2.58228986214732e-05	TFAP2A/SPINT2/ASCL2/MMP14/GATA3/EPAS1/NOG/PHLDA2/ADM/FBN1/KRT19/EFNA1/CDKN1C/MFAP5/IGF2/ENG/GATA2/MFAP2/TEAD1	19
GO:0052547	regulation of peptidase activity	19/191	456/18800	2.16259988152983e-07	4.01098672144915e-05	3.08388082177288e-05	ITIH5/DAP/SPINT2/SERPINH1/EGLN3/TIMP2/EFNA1/TIMP3/SERPINE2/TNFSF10/SERPINE1/FBLN1/FN1/TMED10/CLDN4/SERPING1/CAV1/ANXA2/PERP	19
GO:0001892	embryonic placenta development	9/191	87/18800	2.47505057692365e-07	4.18084296708464e-05	3.21447622254359e-05	SPINT2/ASCL2/EPAS1/PHLDA2/ADM/KRT19/CDKN1C/IGF2/GATA2	9
GO:0018126	protein hydroxylation	6/191	27/18800	2.51937888914076e-07	4.18084296708464e-05	3.21447622254359e-05	EGLN3/P4HB/PLOD3/PLOD2/FKBP10/PRDX4	6
GO:0035987	endodermal cell differentiation	7/191	46/18800	3.83174407122673e-07	6.04074452828895e-05	4.64447715580798e-05	MMP14/ITGA5/COL4A2/LAMA3/FN1/MMP2/INHBA	7
GO:0034109	homotypic cell-cell adhesion	9/191	93/18800	4.40462815296063e-07	6.61323455537375e-05	5.08464092043526e-05	F11R/DSG2/DSP/IL6ST/SERPINE2/FN1/CD9/HSPB1/GNAS	9
GO:0071711	basement membrane organization	6/191	32/18800	7.39375799016849e-07	0.00010596599519546	8.14728452218088e-05	SPINT2/COL4A1/ITGB1/MMP11/PLOD3/CAV1	6
GO:0032963	collagen metabolic process	9/191	101/18800	8.91890203685623e-07	0.000122266513574816	9.40056356562009e-05	MMP14/SERPINH1/ITGB1/MMP11/CTSL/PLOD3/ENG/ERRFI1/MMP2	9
GO:0007178	transmembrane receptor protein serine/threonine kinase signaling pathway	16/191	368/18800	1.17899051158496e-06	0.000154889878459474	0.000119088383692112	NOG/PCSK6/FBN1/GDF15/HPGD/INHA/SFRP1/CDKN1C/LTBP1/FSTL1/FSTL3/HTRA1/ENG/CAV1/HTRA4/INHBA	16
GO:0007492	endoderm development	8/191	78/18800	1.2517585423739e-06	0.000157871787364196	0.000121381049393141	MMP14/NOG/ITGA5/COL4A2/LAMA3/FN1/MMP2/INHBA	8
GO:0001666	response to hypoxia	14/191	286/18800	1.41411797326375e-06	0.000171488998834639	0.000131850756778397	ASCL2/MMP14/PAM/EPAS1/EGLN3/ADM/P4HB/SFRP1/SOD3/PLOD2/SLC2A1/PGF/CAV1/MMP2	14
GO:0071772	response to BMP	11/191	173/18800	1.60766883923287e-06	0.000181034994646473	0.000139190275817793	SPINT2/GATA3/NOG/PCSK6/FBN1/GDF15/SFRP1/FSTL1/FSTL3/HTRA1/ENG	11
GO:0071773	cellular response to BMP stimulus	11/191	173/18800	1.60766883923287e-06	0.000181034994646473	0.000139190275817793	SPINT2/GATA3/NOG/PCSK6/FBN1/GDF15/SFRP1/FSTL1/FSTL3/HTRA1/ENG	11
GO:0050678	regulation of epithelial cell proliferation	16/191	382/18800	1.91645949309165e-06	0.000201419892723932	0.000154863375880353	PTN/GATA3/MAGED1/NOG/SFRP1/CDKN1C/FLT1/SPARC/HTRA1/IGF2/FGFR1/GATA2/SEMA5A/PGF/CAV1/ERRFI1	16
GO:0050878	regulation of body fluid levels	16/191	382/18800	1.91645949309165e-06	0.000201419892723932	0.000154863375880353	F11R/PAM/ADM/IL6ST/GJA5/SERPINE2/SERPINE1/FBLN1/FN1/CLDN4/SERPING1/CD9/HSPB1/CAV1/GNAS/PROCR	16
GO:0036293	response to decreased oxygen levels	14/191	299/18800	2.38257621762112e-06	0.000242331058521271	0.000186318269242154	ASCL2/MMP14/PAM/EPAS1/EGLN3/ADM/P4HB/SFRP1/SOD3/PLOD2/SLC2A1/PGF/CAV1/MMP2	14
GO:0045766	positive regulation of angiogenesis	11/191	183/18800	2.78183269823299e-06	0.000261448669082711	0.000201017004656379	ADM/ITGB1/ADAM12/ITGA5/FLT1/SERPINE1/ENG/GATA2/SEMA5A/PGF/HSPB1	11
GO:1904018	positive regulation of vasculature development	11/191	183/18800	2.78183269823299e-06	0.000261448669082711	0.000201017004656379	ADM/ITGB1/ADAM12/ITGA5/FLT1/SERPINE1/ENG/GATA2/SEMA5A/PGF/HSPB1	11
GO:0007596	blood coagulation	12/191	221/18800	2.81930058636606e-06	0.000261448669082711	0.000201017004656379	F11R/IL6ST/SERPINE2/SERPINE1/FBLN1/FN1/SERPING1/CD9/HSPB1/CAV1/GNAS/PROCR	12
GO:0050673	epithelial cell proliferation	17/191	443/18800	2.96450679059051e-06	0.000267059711735197	0.00020533110191669	MMP14/PTN/GATA3/MAGED1/NOG/SFRP1/CDKN1C/FLT1/SPARC/HTRA1/IGF2/FGFR1/GATA2/SEMA5A/PGF/CAV1/ERRFI1	17
GO:0050817	coagulation	12/191	226/18800	3.55280919616362e-06	0.000311166872097331	0.000239243262536983	F11R/IL6ST/SERPINE2/SERPINE1/FBLN1/FN1/SERPING1/CD9/HSPB1/CAV1/GNAS/PROCR	12
GO:0007599	hemostasis	12/191	227/18800	3.71819748509393e-06	0.000316850720824356	0.000243613337359071	F11R/IL6ST/SERPINE2/SERPINE1/FBLN1/FN1/SERPING1/CD9/HSPB1/CAV1/GNAS/PROCR	12
GO:0051604	protein maturation	14/191	314/18800	4.20326484003355e-06	0.000348760369490152	0.000268147338686905	TMEM59/MMP14/SERPINH1/PCSK6/ADAM19/SERPINE2/CTSL/SERPINE1/IL1R2/GALNT2/CPM/ANXA2/PERP/PRDX4	14
GO:0001704	formation of primary germ layer	9/191	123/18800	4.63995844489179e-06	0.000375122794275483	0.000288416310353193	MMP14/NOG/ITGB1/ITGA5/COL4A2/LAMA3/FN1/MMP2/INHBA	9
GO:0070482	response to oxygen levels	14/191	324/18800	6.0230050177744e-06	0.000474763370526067	0.000365025804103538	ASCL2/MMP14/PAM/EPAS1/EGLN3/ADM/P4HB/SFRP1/SOD3/PLOD2/SLC2A1/PGF/CAV1/MMP2	14
GO:0070527	platelet aggregation	7/191	69/18800	6.34298614778649e-06	0.000487791105462703	0.000375042287505835	F11R/IL6ST/SERPINE2/FN1/CD9/HSPB1/GNAS	7
GO:1903034	regulation of response to wounding	10/191	166/18800	7.80777035494666e-06	0.000586140474503496	0.00045065902575043	PTN/ITGB1/PTPRF/SERPINE2/SERPINE1/CLDN4/CLDN19/SERPING1/CD9/CAV1	10
GO:1902106	negative regulation of leukocyte differentiation	8/191	102/18800	9.51388453669615e-06	0.000697611114981464	0.000536364163721205	HMGB3/FBN1/INHA/SFRP1/FSTL3/GATA2/INHBA/HLA-G	8
GO:0002762	negative regulation of myeloid leukocyte differentiation	6/191	49/18800	9.88563350247927e-06	0.000705235328048266	0.000542226103959523	FBN1/INHA/SFRP1/FSTL3/GATA2/INHBA	6
GO:0001701	in utero embryonic development	15/191	387/18800	1.02888757025754e-05	0.000705235328048266	0.000542226103959523	SPINT2/ASCL2/GATA3/EPAS1/NOG/PHLDA2/ADM/ITGB1/KRT19/CDKN1C/IGF2/PLOD3/GATA2/CMIP/FKBP10	15
GO:0042692	muscle cell differentiation	15/191	387/18800	1.02888757025754e-05	0.000705235328048266	0.000542226103959523	MMP14/MORF4L2/ADM/ITGB1/GDF15/JAM2/TPM1/KRT19/ADAM12/IGF2/ENG/FHL2/SEMA4C/NIBAN2/CD9	15
GO:2001238	positive regulation of extrinsic apoptotic signaling pathway	6/191	50/18800	1.11394530165236e-05	0.00074729139066168	0.000574561260852271	SFRP1/TIMP3/TNFSF10/ITM2C/CAV1/INHBA	6
GO:0030510	regulation of BMP signaling pathway	8/191	105/18800	1.17869047989792e-05	0.000774252308982947	0.000595290389299323	NOG/PCSK6/FBN1/SFRP1/FSTL1/FSTL3/HTRA1/ENG	8
GO:1903707	negative regulation of hemopoiesis	8/191	106/18800	1.26394944846647e-05	0.000813312777758117	0.000625322358714989	HMGB3/FBN1/INHA/SFRP1/FSTL3/GATA2/INHBA/HLA-G	8
GO:0045785	positive regulation of cell adhesion	16/191	446/18800	1.35819306097312e-05	0.000856476544249652	0.000658509183036022	F11R/GATA3/SDC4/P4HB/TPM1/IL6ST/ADAM19/ITGA5/SFRP1/FSTL3/EBI3/FN1/IGF2/CD276/CAV1/HLA-G	16
GO:0045577	regulation of B cell differentiation	5/191	31/18800	1.40810219708275e-05	0.000870538475961158	0.000669320817313017	MMP14/HMGB3/INHA/SFRP1/INHBA	5
GO:0016331	morphogenesis of embryonic epithelium	9/191	150/18800	2.31240602181653e-05	0.00140211849745914	0.00107803058061609	TFAP2A/SPINT2/GATA3/SDC4/NOG/ADM/SFRP1/SEMA4C/PLXNB2	9
GO:0007369	gastrulation	10/191	190/18800	2.53082708921647e-05	0.00150560336081123	0.0011575957867856	MMP14/NOG/ITGB1/ITGA5/SFRP1/COL4A2/LAMA3/FN1/MMP2/INHBA	10
GO:0034329	cell junction assembly	15/191	420/18800	2.68020596253954e-05	0.00156494248146059	0.00120321916797828	F11R/GPC4/MMP14/SDC4/ITGA5/SFRP1/GJA5/COL17A1/FN1/CLDN4/CLDN19/CDH1/PLXNB2/CD9/CAV1	15
GO:0051897	positive regulation of protein kinase B signaling	8/191	119/18800	2.93804789310618e-05	0.00166422724328144	0.00127955509081649	GATA3/ITGB1/GDF15/H19/IGF2/FGFR1/ENG/SEMA5A	8
GO:0043542	endothelial cell migration	12/191	279/18800	2.95581115203809e-05	0.00166422724328144	0.00127955509081649	PTN/GATA3/ITGB1/EFNA1/FSTL1/SPARC/FGFR1/S100P/PRCP/GATA2/SEMA5A/HSPB1	12
GO:0052548	regulation of endopeptidase activity	15/191	426/18800	3.15567700635085e-05	0.00172308159146029	0.00132480575062448	ITIH5/DAP/SPINT2/SERPINH1/EGLN3/TIMP2/EFNA1/TIMP3/SERPINE2/TNFSF10/SERPINE1/TMED10/SERPING1/ANXA2/PERP	15
GO:0051146	striated muscle cell differentiation	12/191	281/18800	3.1696394641515e-05	0.00172308159146029	0.00132480575062448	MMP14/MORF4L2/ITGB1/GDF15/JAM2/TPM1/KRT19/ADAM12/IGF2/FHL2/NIBAN2/CD9	12
GO:0001667	ameboidal-type cell migration	16/191	480/18800	3.32086773204176e-05	0.00177469423036062	0.00136448856144374	PTN/GATA3/SDC4/ITGB1/EFNA1/FSTL1/SPARC/FN1/FGFR1/S100P/PRCP/SYDE1/GATA2/SEMA4C/SEMA5A/HSPB1	16
GO:0001843	neural tube closure	7/191	90/18800	3.6711698307642e-05	0.00189897637418662	0.00146004393134418	SPINT2/SDC4/NOG/ADM/SFRP1/SEMA4C/PLXNB2	7
GO:0007159	leukocyte cell-cell adhesion	14/191	381/18800	3.67388388282219e-05	0.00189897637418662	0.00146004393134418	F11R/GATA3/SDC4/ITGB1/JAM2/IL6ST/CERCAM/ITGA5/EBI3/IGF2/CD276/EZR/CAV1/HLA-G	14
GO:0045638	negative regulation of myeloid cell differentiation	7/191	91/18800	3.94331146208261e-05	0.00194614129707152	0.00149630707835669	HMGB3/FBN1/INHA/SFRP1/FSTL3/GATA2/INHBA	7
GO:0060606	tube closure	7/191	91/18800	3.94331146208261e-05	0.00194614129707152	0.00149630707835669	SPINT2/SDC4/NOG/ADM/SFRP1/SEMA4C/PLXNB2	7
GO:0001838	embryonic epithelial tube formation	8/191	124/18800	3.95030266452829e-05	0.00194614129707152	0.00149630707835669	SPINT2/GATA3/SDC4/NOG/ADM/SFRP1/SEMA4C/PLXNB2	8
GO:0016485	protein processing	11/191	243/18800	4.01408660265434e-05	0.00194714077817987	0.00149707553779967	TMEM59/MMP14/PCSK6/ADAM19/SERPINE2/CTSL/SERPINE1/IL1R2/CPM/ANXA2/PERP	11
GO:0030509	BMP signaling pathway	9/191	162/18800	4.2423581189201e-05	0.0020266901740841	0.00155823775883142	NOG/PCSK6/FBN1/GDF15/SFRP1/FSTL1/FSTL3/HTRA1/ENG	9
GO:0031638	zymogen activation	6/191	64/18800	4.6717430480737e-05	0.00219850833292185	0.00169034159304222	MMP14/SERPINE2/CTSL/SERPINE1/ANXA2/PERP	6
GO:0045216	cell-cell junction organization	10/191	205/18800	4.832021051891e-05	0.00224049446714887	0.00172262298490789	F11R/DSG2/DSP/GJA5/CLDN4/CLDN19/CDH1/CD9/CAV1/PERP	10
GO:0070613	regulation of protein processing	6/191	65/18800	5.10376297277601e-05	0.00233219777582069	0.00179312984382962	TMEM59/MMP14/SERPINE2/SERPINE1/IL1R2/ANXA2	6
GO:0014020	primary neural tube formation	7/191	96/18800	5.56447239559014e-05	0.00247812430681291	0.00190532668255467	SPINT2/SDC4/NOG/ADM/SFRP1/SEMA4C/PLXNB2	7
GO:0071560	cellular response to transforming growth factor beta stimulus	11/191	252/18800	5.58029894651814e-05	0.00247812430681291	0.00190532668255467	FBN1/GDF15/HPGD/SFRP1/CDKN1C/COL4A2/LTBP1/HTRA1/ENG/CAV1/HTRA4	11
GO:0045861	negative regulation of proteolysis	13/191	350/18800	6.27723017641137e-05	0.00273595971394742	0.00210356560042096	ITIH5/TMEM59/SPINT2/SERPINH1/TIMP2/EFNA1/TIMP3/SERPINE2/SERPINE1/IL1R2/TMED10/SERPING1/ANXA2	13
GO:0030574	collagen catabolic process	5/191	42/18800	6.43957370085715e-05	0.00273595971394742	0.00210356560042096	MMP14/ITGB1/MMP11/CTSL/MMP2	5
GO:0061041	regulation of wound healing	8/191	133/18800	6.5056732430195e-05	0.00273595971394742	0.00210356560042096	ITGB1/SERPINE2/SERPINE1/CLDN4/CLDN19/SERPING1/CD9/CAV1	8
GO:0043627	response to estrogen	6/191	68/18800	6.59476493054247e-05	0.00273595971394742	0.00210356560042096	MMP14/GATA3/KRT19/SFRP1/CAV1/MMP2	6
GO:1903317	regulation of protein maturation	6/191	68/18800	6.59476493054247e-05	0.00273595971394742	0.00210356560042096	TMEM59/MMP14/SERPINE2/SERPINE1/IL1R2/ANXA2	6
GO:0022407	regulation of cell-cell adhesion	15/191	456/18800	6.82981101735199e-05	0.00278687808058009	0.00214271461417729	F11R/SPINT2/GATA3/SDC4/IL6ST/ADAM19/SERPINE2/FSTL3/EBI3/IGF2/CD276/CDH1/CD9/CAV1/HLA-G	15
GO:0071559	response to transforming growth factor beta	11/191	258/18800	6.89427498525998e-05	0.00278687808058009	0.00214271461417729	FBN1/GDF15/HPGD/SFRP1/CDKN1C/COL4A2/LTBP1/HTRA1/ENG/CAV1/HTRA4	11
GO:0007162	negative regulation of cell adhesion	12/191	305/18800	6.99324186534375e-05	0.00279110020271251	0.00214596082823273	SPINT2/MMP14/SDC4/SERPINE2/SERPINE1/FBLN1/CDH1/PLXNB2/SEMA5A/CD9/MMP2/HLA-G	12
GO:0090101	negative regulation of transmembrane receptor protein serine/threonine kinase signaling pathway	8/191	135/18800	7.22894158387262e-05	0.0028491066017438	0.00219055953521824	NOG/FBN1/SFRP1/LTBP1/FSTL3/HTRA1/CAV1/HTRA4	8
GO:0072175	epithelial tube formation	8/191	136/18800	7.6148828616022e-05	0.0029641636620533	0.00227902212219232	SPINT2/GATA3/SDC4/NOG/ADM/SFRP1/SEMA4C/PLXNB2	8
GO:1900120	regulation of receptor binding	4/191	23/18800	7.85848894071773e-05	0.00302168483293695	0.00232324775744197	NOG/PHLDA2/PTPRF/ANXA2	4
GO:0050818	regulation of coagulation	6/191	71/18800	8.41453064882841e-05	0.00319650784768144	0.00245766190034899	SERPINE2/SERPINE1/SERPING1/CD9/CAV1/PROCR	6
GO:0007520	myoblast fusion	5/191	45/18800	9.02351700626105e-05	0.00338704156199299	0.00260415534654376	ITGB1/GDF15/JAM2/ADAM12/CD9	5
GO:0001841	neural tube formation	7/191	104/18800	9.26377375650922e-05	0.00343000663721033	0.00263718940541018	SPINT2/SDC4/NOG/ADM/SFRP1/SEMA4C/PLXNB2	7
GO:2000209	regulation of anoikis	4/191	24/18800	9.35555251506782e-05	0.00343000663721033	0.00263718940541018	TLE5/ITGB1/ITGA5/CAV1	4
GO:0061383	trabecula morphogenesis	5/191	46/18800	0.00010041126108126	0.003639042599876	0.00279790846061877	NOG/SFRP1/ENG/FHL2/MMP2	5
GO:0060348	bone development	10/191	225/18800	0.000105034027164285	0.00376332145055671	0.0028934612985568	TFAP2A/MMP14/SERPINH1/FBN1/NOTUM/PAPPA2/BGN/ENG/ANXA2/GNAS	10
GO:2001233	regulation of apoptotic signaling pathway	13/191	370/18800	0.000109723960664131	0.00388718705588768	0.00298869640933758	MAGED1/NOG/P4HB/SFRP1/TIMP3/TNFSF10/SERPINE1/FGFR1/ITM2C/HSPB1/CAV1/CLU/INHBA	13
GO:0002934	desmosome organization	3/191	10/18800	0.000117535113332928	0.00407239793778817	0.00313109735113631	DSG2/DSP/PERP	3
GO:0018401	peptidyl-proline hydroxylation to 4-hydroxy-L-proline	3/191	10/18800	0.000117535113332928	0.00407239793778817	0.00313109735113631	EGLN3/P4HB/PRDX4	3
GO:0051896	regulation of protein kinase B signaling	9/191	187/18800	0.000128132235143411	0.00439131453703452	0.00337629905646769	GATA3/ITGB1/GDF15/H19/IGF2/FGFR1/ENG/SEMA5A/HLA-G	9
GO:0098742	cell-cell adhesion via plasma-membrane adhesion molecules	11/191	279/18800	0.000137896705067224	0.00465693473197965	0.00358052337381245	DSG2/GPC4/ITGB1/ITGA5/PTPRF/PSG2/CLDN4/CLDN19/CDH1/PLXNB2/PSG5	11
GO:0060562	epithelial tube morphogenesis	12/191	328/18800	0.000138836620617217	0.00465693473197965	0.00358052337381245	SPINT2/MMP14/GATA3/MAGED1/SDC4/NOG/COL4A1/ADM/SFRP1/ENG/SEMA4C/PLXNB2	12
GO:0060669	embryonic placenta morphogenesis	4/191	27/18800	0.00015087960127852	0.0050076145561176	0.00385014650132333	SPINT2/ADM/CDKN1C/IGF2	4
GO:0062197	cellular response to chemical stress	12/191	332/18800	0.000155412781162987	0.00508353208667951	0.0039085163321892	EPAS1/P4HB/TPM1/IL18BP/H19/SOD3/SLC2A1/EFHD1/HSPB1/CAV1/ERRFI1/MMP2	12
GO:0010952	positive regulation of peptidase activity	9/191	192/18800	0.000156391567525504	0.00508353208667951	0.0039085163321892	DAP/EGLN3/EFNA1/TNFSF10/FBLN1/FN1/CLDN4/CAV1/PERP	9
GO:0035148	tube formation	8/191	152/18800	0.000165215966681048	0.00514601310547495	0.00395655538815457	SPINT2/GATA3/SDC4/NOG/ADM/SFRP1/SEMA4C/PLXNB2	8
GO:0001935	endothelial cell proliferation	9/191	194/18800	0.000169065166050162	0.00514601310547495	0.00395655538815457	MMP14/FLT1/SPARC/IGF2/FGFR1/GATA2/SEMA5A/PGF/CAV1	9
GO:0045936	negative regulation of phosphate metabolic process	14/191	440/18800	0.000169231150336822	0.00514601310547495	0.00395655538815457	NOG/INHA/SFRP1/CDKN1C/FBLN1/H19/ENG/MGAT5/GPRC5A/HSPB1/CAV1/ERRFI1/INHBA/IGFBP3	14
GO:2001236	regulation of extrinsic apoptotic signaling pathway	8/191	153/18800	0.000172838581033128	0.00514601310547495	0.00395655538815457	SFRP1/TIMP3/TNFSF10/SERPINE1/FGFR1/ITM2C/CAV1/INHBA	8
GO:0010563	negative regulation of phosphorus metabolic process	14/191	441/18800	0.000173243886109806	0.00514601310547495	0.00395655538815457	NOG/INHA/SFRP1/CDKN1C/FBLN1/H19/ENG/MGAT5/GPRC5A/HSPB1/CAV1/ERRFI1/INHBA/IGFBP3	14
GO:0090288	negative regulation of cellular response to growth factor stimulus	7/191	115/18800	0.000173981966870908	0.00514601310547495	0.00395655538815457	GATA3/NOG/FBN1/SFRP1/FSTL3/HTRA1/NIBAN2	7
GO:0010955	negative regulation of protein processing	4/191	28/18800	0.000174634761270479	0.00514601310547495	0.00395655538815457	TMEM59/SERPINE2/SERPINE1/IL1R2	4
GO:0090330	regulation of platelet aggregation	4/191	28/18800	0.000174634761270479	0.00514601310547495	0.00395655538815457	F11R/IL6ST/SERPINE2/CD9	4
GO:0098901	regulation of cardiac muscle cell action potential	4/191	28/18800	0.000174634761270479	0.00514601310547495	0.00395655538815457	DSG2/DSP/GJA5/CAV1	4
GO:1903318	negative regulation of protein maturation	4/191	28/18800	0.000174634761270479	0.00514601310547495	0.00395655538815457	TMEM59/SERPINE2/SERPINE1/IL1R2	4
GO:0021915	neural tube development	8/191	154/18800	0.000180748268868518	0.00524241772853412	0.00403067689212082	SPINT2/SDC4/NOG/ADM/SFRP1/PLOD3/SEMA4C/PLXNB2	8
GO:0050819	negative regulation of coagulation	5/191	52/18800	0.00018123169438954	0.00524241772853412	0.00403067689212082	SERPINE2/SERPINE1/SERPING1/CD9/PROCR	5
GO:0060284	regulation of cell development	15/191	500/18800	0.000188166100160438	0.00539352467096237	0.00414685673367932	F11R/ASCL2/PTN/NOG/P4HB/FBN1/IL6ST/SERPINE2/FBLN1/FN1/SEMA4C/PLXNB2/SEMA5A/NIBAN2/CRABP2	15
GO:1904019	epithelial cell apoptotic process	7/191	118/18800	0.000204082073571387	0.00579703403577102	0.00445709829715415	GATA3/KRT18/SERPINE1/H19/GATA2/SEMA5A/HLA-G	7
GO:0031953	negative regulation of protein autophosphorylation	3/191	12/18800	0.000212271611961595	0.00586692594553057	0.00451083527886788	ENG/CAV1/ERRFI1	3
GO:0098911	regulation of ventricular cardiac muscle cell action potential	3/191	12/18800	0.000212271611961595	0.00586692594553057	0.00451083527886788	DSG2/DSP/CAV1	3
GO:0007179	transforming growth factor beta receptor signaling pathway	9/191	200/18800	0.000212333485123807	0.00586692594553057	0.00451083527886788	FBN1/GDF15/HPGD/CDKN1C/LTBP1/HTRA1/ENG/CAV1/HTRA4	9
GO:0040013	negative regulation of locomotion	13/191	396/18800	0.000213985564140823	0.00586692594553057	0.00451083527886788	SPINT2/GATA3/NOG/TPM1/SFRP1/SERPINE1/FBLN1/ENG/SEMA4C/CLDN19/CDH1/SEMA5A/IGFBP3	13
GO:0006898	receptor-mediated endocytosis	10/191	246/18800	0.000217246971506208	0.00590499742378512	0.00454010685461703	ADM/ITGB1/CTSL/HSPG2/SERPINE1/EZR/CD9/CAV1/ANXA2/CLU	10
GO:0014902	myotube differentiation	7/191	122/18800	0.00025061547999859	0.00675376588406456	0.00519268961256637	MMP14/ITGB1/GDF15/JAM2/ADAM12/NIBAN2/CD9	7
GO:0010951	negative regulation of endopeptidase activity	10/191	251/18800	0.000255295690961119	0.0068215874033933	0.00524483475721194	ITIH5/SPINT2/SERPINH1/TIMP2/TIMP3/SERPINE2/SERPINE1/TMED10/SERPING1/ANXA2	10
GO:0003229	ventricular cardiac muscle tissue development	5/191	56/18800	0.000257770663847306	0.00682983952193745	0.00525117946784915	DSG2/NOG/DSP/TPM1/ENG	5
GO:0060055	angiogenesis involved in wound healing	4/191	31/18800	0.000262060183189598	0.00688563131330668	0.00529407545513722	MCAM/SERPINE1/PRCP/GATA2	4
GO:0001655	urogenital system development	12/191	352/18800	0.000266108592089156	0.00693421810625711	0.00533143181888932	TFAP2A/GATA3/MAGED1/SDC4/NOG/COL4A1/FBN1/HPGD/SFRP1/CDKN1C/GATA2/MMP2	12
GO:0035437	maintenance of protein localization in endoplasmic reticulum	3/191	13/18800	0.000273891783482511	0.00702098205951511	0.00539814101292447	KDELR1/KDELR2/OS9	3
GO:0071474	cellular hyperosmotic response	3/191	13/18800	0.000273891783482511	0.00702098205951511	0.00539814101292447	SLC2A1/EFHD1/ERRFI1	3
GO:0030514	negative regulation of BMP signaling pathway	5/191	58/18800	0.000304186565487036	0.00767280192784499	0.00589929819214016	NOG/FBN1/SFRP1/FSTL3/HTRA1	5
GO:0048010	vascular endothelial growth factor receptor signaling pathway	5/191	58/18800	0.000304186565487036	0.00767280192784499	0.00589929819214016	ITGA5/FLT1/NIBAN2/PGF/HSPB1	5
GO:0010631	epithelial cell migration	12/191	358/18800	0.000310211493047104	0.00776267331410728	0.00596839656213433	PTN/GATA3/ITGB1/EFNA1/FSTL1/SPARC/FGFR1/S100P/PRCP/GATA2/SEMA5A/HSPB1	12
GO:0050679	positive regulation of epithelial cell proliferation	9/191	211/18800	0.000315581416876302	0.0078348677748896	0.00602390387953687	PTN/NOG/SFRP1/HTRA1/IGF2/FGFR1/GATA2/SEMA5A/PGF	9
GO:0000768	syncytium formation by plasma membrane fusion	5/191	59/18800	0.000329640757471113	0.0079950562177417	0.00614706610895526	ITGB1/GDF15/JAM2/ADAM12/CD9	5
GO:0140253	cell-cell fusion	5/191	59/18800	0.000329640757471113	0.0079950562177417	0.00614706610895526	ITGB1/GDF15/JAM2/ADAM12/CD9	5
GO:2000351	regulation of endothelial cell apoptotic process	5/191	59/18800	0.000329640757471113	0.0079950562177417	0.00614706610895526	GATA3/SERPINE1/GATA2/SEMA5A/HLA-G	5
GO:0090132	epithelium migration	12/191	361/18800	0.000334494910330933	0.008050858414301	0.00618997009636109	PTN/GATA3/ITGB1/EFNA1/FSTL1/SPARC/FGFR1/S100P/PRCP/GATA2/SEMA5A/HSPB1	12
GO:0007044	cell-substrate junction assembly	6/191	92/18800	0.000351331518948511	0.00839203241852011	0.00645228459440527	MMP14/SDC4/ITGA5/SFRP1/COL17A1/FN1	6
GO:0010466	negative regulation of peptidase activity	10/191	262/18800	0.000358975860822159	0.00840540441892818	0.00646256576920614	ITIH5/SPINT2/SERPINH1/TIMP2/TIMP3/SERPINE2/SERPINE1/TMED10/SERPING1/ANXA2	10
GO:0017015	regulation of transforming growth factor beta receptor signaling pathway	7/191	130/18800	0.000369263822295444	0.00840540441892818	0.00646256576920614	FBN1/CDKN1C/LTBP1/HTRA1/ENG/CAV1/HTRA4	7
GO:0030168	platelet activation	7/191	130/18800	0.000369263822295444	0.00840540441892818	0.00646256576920614	F11R/IL6ST/SERPINE2/FN1/CD9/HSPB1/GNAS	7
GO:0042476	odontogenesis	7/191	130/18800	0.000369263822295444	0.00840540441892818	0.00646256576920614	TFAP2A/PAM/ADM/SERPINE1/HTRA1/PERP/INHBA	7
GO:0045185	maintenance of protein location	6/191	93/18800	0.000372432054358458	0.00840540441892818	0.00646256576920614	KDELR1/FBN1/LTBP1/KDELR2/OS9/CAV1	6
GO:0043491	protein kinase B signaling	9/191	216/18800	0.000374646325907567	0.00840540441892818	0.00646256576920614	GATA3/ITGB1/GDF15/H19/IGF2/FGFR1/ENG/SEMA5A/HLA-G	9
GO:0043276	anoikis	4/191	34/18800	0.000377174862659056	0.00840540441892818	0.00646256576920614	TLE5/ITGB1/ITGA5/CAV1	4
GO:0086004	regulation of cardiac muscle cell contraction	4/191	34/18800	0.000377174862659056	0.00840540441892818	0.00646256576920614	DSG2/DSP/GJA5/CAV1	4
GO:2000352	negative regulation of endothelial cell apoptotic process	4/191	34/18800	0.000377174862659056	0.00840540441892818	0.00646256576920614	GATA3/SERPINE1/GATA2/SEMA5A	4
GO:0090130	tissue migration	12/191	366/18800	0.000378549770849287	0.00840540441892818	0.00646256576920614	PTN/GATA3/ITGB1/EFNA1/FSTL1/SPARC/FGFR1/S100P/PRCP/GATA2/SEMA5A/HSPB1	12
GO:0034113	heterotypic cell-cell adhesion	5/191	61/18800	0.000385353108521663	0.00849663182635526	0.00653270672745962	DSG2/DSP/ITGB1/ITGA5/PERP	5
GO:1904035	regulation of epithelial cell apoptotic process	6/191	94/18800	0.000394510957046964	0.00856610412870967	0.00658612109049639	GATA3/SERPINE1/H19/GATA2/SEMA5A/HLA-G	6
GO:0061564	axon development	14/191	479/18800	0.00040073766250879	0.00856610412870967	0.00658612109049639	PTN/GATA3/NOG/ITGB1/PTPRF/EFNA1/LAMA3/FN1/SEMA4C/PLXNB2/SEMA5A/NIBAN2/CRABP2/MMP2	14
GO:0045862	positive regulation of proteolysis	12/191	369/18800	0.000407269182583961	0.00856610412870967	0.00658612109049639	DAP/MMP14/EGLN3/EFNA1/TNFSF10/FBLN1/FN1/CLDN4/CAV1/ANXA2/PERP/CLU	12
GO:0051271	negative regulation of cellular component movement	12/191	369/18800	0.000407269182583961	0.00856610412870967	0.00658612109049639	SPINT2/GATA3/NOG/TPM1/SFRP1/SERPINE1/FBLN1/ENG/CLDN19/CDH1/CD9/IGFBP3	12
GO:0060393	regulation of pathway-restricted SMAD protein phosphorylation	5/191	62/18800	0.00041573891288559	0.00856610412870967	0.00658612109049639	NOG/GDF15/INHA/ENG/INHBA	5
GO:0042982	amyloid precursor protein metabolic process	6/191	95/18800	0.000417599622661206	0.00856610412870967	0.00658612109049639	ADAM19/ITM2B/EFNA1/TMED10/ITM2C/CLU	6
GO:0034110	regulation of homotypic cell-cell adhesion	4/191	35/18800	0.000422483700609398	0.00856610412870967	0.00658612109049639	F11R/IL6ST/SERPINE2/CD9	4
GO:0048048	embryonic eye morphogenesis	4/191	35/18800	0.000422483700609398	0.00856610412870967	0.00658612109049639	TFAP2A/FBN1/MFAP5/MFAP2	4
GO:0050869	negative regulation of B cell activation	4/191	35/18800	0.000422483700609398	0.00856610412870967	0.00658612109049639	HMGB3/INHA/SFRP1/INHBA	4
GO:1903844	regulation of cellular response to transforming growth factor beta stimulus	7/191	133/18800	0.000423905025582026	0.00856610412870967	0.00658612109049639	FBN1/CDKN1C/LTBP1/HTRA1/ENG/CAV1/HTRA4	7
GO:0051346	negative regulation of hydrolase activity	12/191	371/18800	0.000427422109775727	0.00856610412870967	0.00658612109049639	F11R/ITIH5/SPINT2/SERPINH1/TIMP2/TIMP3/SERPINE2/SERPINE1/TMED10/MGAT5/SERPING1/ANXA2	12
GO:0010755	regulation of plasminogen activation	3/191	15/18800	0.000429256090179552	0.00856610412870967	0.00658612109049639	SERPINE2/SERPINE1/ANXA2	3
GO:0019511	peptidyl-proline hydroxylation	3/191	15/18800	0.000429256090179552	0.00856610412870967	0.00658612109049639	EGLN3/P4HB/PRDX4	3
GO:0086069	bundle of His cell to Purkinje myocyte communication	3/191	15/18800	0.000429256090179552	0.00856610412870967	0.00658612109049639	DSG2/DSP/GJA5	3
GO:2001028	positive regulation of endothelial cell chemotaxis	3/191	15/18800	0.000429256090179552	0.00856610412870967	0.00658612109049639	FGFR1/SEMA5A/HSPB1	3
GO:0097191	extrinsic apoptotic signaling pathway	9/191	221/18800	0.000442550493665817	0.00873950715614956	0.00671944346424038	KRT18/SFRP1/TIMP3/TNFSF10/SERPINE1/FGFR1/ITM2C/CAV1/INHBA	9
GO:2001235	positive regulation of apoptotic signaling pathway	7/191	134/18800	0.000443489104022813	0.00873950715614956	0.00671944346424038	MAGED1/SFRP1/TIMP3/TNFSF10/ITM2C/CAV1/INHBA	7
GO:0006949	syncytium formation	5/191	63/18800	0.000447897868353817	0.00877156508645705	0.00674409147315359	ITGB1/GDF15/JAM2/ADAM12/CD9	5
GO:0001936	regulation of endothelial cell proliferation	8/191	178/18800	0.000480537839196774	0.00935269016658907	0.00719089437082632	FLT1/SPARC/IGF2/FGFR1/GATA2/SEMA5A/PGF/CAV1	8
GO:0120162	positive regulation of cold-induced thermogenesis	6/191	98/18800	0.00049324566206158	0.0094829486126839	0.00729104467091025	PLAC8/EPAS1/DIO2/MFAP2/CAV1/GNAS	6
GO:0150115	cell-substrate junction organization	6/191	98/18800	0.00049324566206158	0.0094829486126839	0.00729104467091025	MMP14/SDC4/ITGA5/SFRP1/COL17A1/FN1	6
GO:0072577	endothelial cell apoptotic process	5/191	65/18800	0.000517801092281342	0.00989470814523074	0.00760762944512875	GATA3/SERPINE1/GATA2/SEMA5A/HLA-G	5
GO:0032274	gonadotropin secretion	3/191	16/18800	0.000524374382014085	0.00995995437644825	0.00765779455788483	INHA/NIBAN2/INHBA	3
GO:0042326	negative regulation of phosphorylation	12/191	382/18800	0.000553970482502015	0.0103672236344063	0.00797092694678008	NOG/INHA/SFRP1/CDKN1C/FBLN1/ENG/GPRC5A/HSPB1/CAV1/ERRFI1/INHBA/IGFBP3	12
GO:0030193	regulation of blood coagulation	5/191	66/18800	0.000555680556363674	0.0103672236344063	0.00797092694678008	SERPINE2/SERPINE1/SERPING1/CD9/CAV1	5
GO:0060389	pathway-restricted SMAD protein phosphorylation	5/191	66/18800	0.000555680556363674	0.0103672236344063	0.00797092694678008	NOG/GDF15/INHA/ENG/INHBA	5
GO:0010817	regulation of hormone levels	14/191	496/18800	0.000565826500490541	0.0104944173885099	0.00806872093269174	CYP11A1/GATA3/HSD3B1/PCSK6/ADM/INHA/SFRP1/CTSL/HMGN3/DIO2/NIBAN2/CRABP2/TTR/INHBA	14
GO:0010594	regulation of endothelial cell migration	9/191	230/18800	0.000590234715945785	0.0108198259266108	0.00831891401972547	PTN/GATA3/EFNA1/SPARC/FGFR1/PRCP/GATA2/SEMA5A/HSPB1	9
GO:0042445	hormone metabolic process	9/191	230/18800	0.000590234715945785	0.0108198259266108	0.00831891401972547	CYP11A1/GATA3/HSD3B1/PCSK6/ADM/CTSL/DIO2/CRABP2/TTR	9
GO:0061138	morphogenesis of a branching epithelium	8/191	185/18800	0.000619909603411722	0.0112981212691165	0.00868665541014418	SPINT2/MMP14/MAGED1/NOG/COL4A1/ADM/SFRP1/ENG	8
GO:0072376	protein activation cascade	3/191	17/18800	0.000631993009110393	0.0113867083298575	0.00875476631567661	FBLN1/FN1/PRCP	3
GO:2000811	negative regulation of anoikis	3/191	17/18800	0.000631993009110393	0.0113867083298575	0.00875476631567661	ITGB1/ITGA5/CAV1	3
GO:1900046	regulation of hemostasis	5/191	68/18800	0.000637639687333526	0.0114231700804694	0.00878280023881046	SERPINE2/SERPINE1/SERPING1/CD9/CAV1	5
GO:1902105	regulation of leukocyte differentiation	10/191	283/18800	0.000654982575823559	0.0116675709693315	0.00897070991449097	MMP14/GATA3/HMGB3/FBN1/INHA/SFRP1/FSTL3/GATA2/INHBA/HLA-G	10
GO:0010719	negative regulation of epithelial to mesenchymal transition	4/191	40/18800	0.000708809564453421	0.0124593124510489	0.00957944700110695	GATA3/NOG/EFNA1/SFRP1	4
GO:1903115	regulation of actin filament-based movement	4/191	40/18800	0.000708809564453421	0.0124593124510489	0.00957944700110695	DSG2/DSP/GJA5/CAV1	4
GO:0002027	regulation of heart rate	6/191	105/18800	0.000711283298822965	0.0124593124510489	0.00957944700110695	DSG2/EPAS1/DSP/ADM/TPM1/CAV1	6
GO:0022409	positive regulation of cell-cell adhesion	10/191	291/18800	0.000811023513895907	0.0141279399962088	0.0108623853009728	F11R/GATA3/IL6ST/ADAM19/FSTL3/EBI3/IGF2/CD276/CAV1/HLA-G	10
GO:0003208	cardiac ventricle morphogenesis	5/191	72/18800	0.000828339115549033	0.0143502924798137	0.0110333428751268	GATA3/NOG/DSP/TPM1/ENG	5
GO:0048562	embryonic organ morphogenesis	10/191	294/18800	0.000876910107774953	0.0151087298896963	0.0116164738464522	TFAP2A/MMP14/GATA3/NOG/FBN1/EFNA1/MFAP5/ENG/GATA2/MFAP2	10
GO:0048762	mesenchymal cell differentiation	9/191	244/18800	0.000898362085899657	0.0153942155263131	0.01183597187544	GATA3/NOG/EFNA1/SFRP1/FN1/FGFR1/ENG/SEMA4C/SEMA5A	9
GO:0060537	muscle tissue development	12/191	405/18800	0.000922464343108178	0.0157217841828113	0.0120878257876423	FLNB/DSG2/NOG/DSP/ITGB1/TPM1/GJA5/IGF2/ENG/FHL2/NIBAN2/CAV1	12
GO:0035019	somatic stem cell population maintenance	4/191	43/18800	0.000934731028099796	0.015845198556982	0.0121827139655565	ASCL2/NOG/SFRP1/GATA2	4
GO:0010720	positive regulation of cell development	10/191	297/18800	0.000947136020977907	0.0159696249954189	0.0122783802775802	F11R/PTN/P4HB/IL6ST/SERPINE2/FN1/PLXNB2/SEMA5A/NIBAN2/CRABP2	10
GO:0001763	morphogenesis of a branching structure	8/191	199/18800	0.000996412908393987	0.016711116490246	0.0128484822398172	SPINT2/MMP14/MAGED1/NOG/COL4A1/ADM/SFRP1/ENG	8
GO:0031623	receptor internalization	6/191	113/18800	0.00104455940119354	0.0173988586751679	0.0133772585937909	ADM/ITGB1/EZR/CD9/CAV1/ANXA2	6
GO:0008544	epidermis development	11/191	355/18800	0.00104845643776781	0.0173988586751679	0.0133772585937909	FLNB/DSP/COL17A1/KRT7/LAMA3/KRT8/OPN3/PLOD3/ERRFI1/CRABP2/INHBA	11
GO:0061045	negative regulation of wound healing	5/191	76/18800	0.00105862714765582	0.017475661762088	0.013436309292099	SERPINE2/SERPINE1/CLDN19/SERPING1/CD9	5
GO:0022604	regulation of cell morphogenesis	10/191	305/18800	0.00115726614333501	0.0190044799475796	0.0146117539917792	F11R/P4HB/TPM1/FBLN1/HEXB/SPARC/FN1/CLDN4/PLXNB2/EZR	10
GO:2000146	negative regulation of cell motility	11/191	361/18800	0.00119954980073557	0.0193981195301307	0.014914407090287	SPINT2/GATA3/NOG/TPM1/SFRP1/SERPINE1/FBLN1/ENG/CLDN19/CDH1/IGFBP3	11
GO:0071404	cellular response to low-density lipoprotein particle stimulus	3/191	21/18800	0.00119969340576451	0.0193981195301307	0.014914407090287	ITGB1/CD9/LPL	3
GO:2000178	negative regulation of neural precursor cell proliferation	3/191	21/18800	0.00119969340576451	0.0193981195301307	0.014914407090287	SPINT2/PTN/GATA2	3
GO:0002761	regulation of myeloid leukocyte differentiation	6/191	117/18800	0.00125064306017212	0.0197683158690114	0.0151990356540415	FBN1/INHA/SFRP1/FSTL3/GATA2/INHBA	6
GO:0032609	interferon-gamma production	6/191	117/18800	0.00125064306017212	0.0197683158690114	0.0151990356540415	GATA3/INHA/EBI3/CD276/IL1R1/INHBA	6
GO:0032649	regulation of interferon-gamma production	6/191	117/18800	0.00125064306017212	0.0197683158690114	0.0151990356540415	GATA3/INHA/EBI3/CD276/IL1R1/INHBA	6
GO:0045927	positive regulation of growth	9/191	256/18800	0.00125660787712444	0.0197683158690114	0.0151990356540415	MMP14/SFRP1/FN1/IGF2/SEMA5A/EZR/TEAD1/CRABP2/CSH1	9
GO:0001503	ossification	12/191	420/18800	0.0012588699535977	0.0197683158690114	0.0151990356540415	RRBP1/TFAP2A/MMP14/PTN/NOG/IL6ST/NOTUM/SFRP1/FSTL3/IGF2/FHL2/MMP2	12
GO:0048844	artery morphogenesis	5/191	79/18800	0.00126020662533184	0.0197683158690114	0.0151990356540415	NOG/HPGD/GJA5/ENG/FKBP10	5
GO:0031589	cell-substrate adhesion	11/191	364/18800	0.00128157206659142	0.0200039441879344	0.0153802004656594	MMP14/SDC4/P4HB/ITGB1/ITGA5/EFNA1/SFRP1/COL17A1/SERPINE1/FBLN1/FN1	11
GO:0055010	ventricular cardiac muscle tissue morphogenesis	4/191	47/18800	0.00130898664073614	0.020331206296754	0.0156318186861049	NOG/DSP/TPM1/ENG	4
GO:0072001	renal system development	10/191	312/18800	0.00137106344106283	0.0211909952434857	0.0162928746376042	TFAP2A/GATA3/MAGED1/SDC4/NOG/COL4A1/FBN1/HPGD/SFRP1/CDKN1C	10
GO:0061042	vascular wound healing	3/191	22/18800	0.00137878668106176	0.0212064117335987	0.0163047277354826	MCAM/SERPINE1/GATA2	3
GO:0002573	myeloid leukocyte differentiation	8/191	210/18800	0.0014053236415248	0.0212717652220209	0.0163549753138412	GATA3/FBN1/INHA/SFRP1/FSTL3/GATA2/ANXA2/INHBA	8
GO:0050680	negative regulation of epithelial cell proliferation	7/191	163/18800	0.00140679748065751	0.0212717652220209	0.0163549753138412	GATA3/MAGED1/SFRP1/CDKN1C/FLT1/SPARC/CAV1	7
GO:0030512	negative regulation of transforming growth factor beta receptor signaling pathway	5/191	81/18800	0.00140948867038049	0.0212717652220209	0.0163549753138412	FBN1/LTBP1/HTRA1/CAV1/HTRA4	5
GO:0010543	regulation of platelet activation	4/191	48/18800	0.00141676837825068	0.0212717652220209	0.0163549753138412	F11R/IL6ST/SERPINE2/CD9	4
GO:0030195	negative regulation of blood coagulation	4/191	48/18800	0.00141676837825068	0.0212717652220209	0.0163549753138412	SERPINE2/SERPINE1/SERPING1/CD9	4
GO:0050730	regulation of peptidyl-tyrosine phosphorylation	9/191	261/18800	0.0014363952719486	0.0214642383528622	0.0165029598967205	IL6ST/ITGA5/EFNA1/SFRP1/IGF2/GPRC5A/CAV1/ERRFI1/CSH1	9
GO:1903706	regulation of hemopoiesis	11/191	371/18800	0.00149103006734095	0.0221755556713491	0.0170498621901003	MMP14/PTN/GATA3/HMGB3/FBN1/INHA/SFRP1/FSTL3/GATA2/INHBA/HLA-G	11
GO:0010862	positive regulation of pathway-restricted SMAD protein phosphorylation	4/191	49/18800	0.00153058908114928	0.0224462668505287	0.0172580007534237	GDF15/INHA/ENG/INHBA	4
GO:0060986	endocrine hormone secretion	4/191	49/18800	0.00153058908114928	0.0224462668505287	0.0172580007534237	GATA3/INHA/NIBAN2/INHBA	4
GO:1900047	negative regulation of hemostasis	4/191	49/18800	0.00153058908114928	0.0224462668505287	0.0172580007534237	SERPINE2/SERPINE1/SERPING1/CD9	4
GO:0018108	peptidyl-tyrosine phosphorylation	11/191	373/18800	0.00155577959084036	0.0227100604162947	0.0174608206515856	IL6ST/ITGA5/EFNA1/SFRP1/FLT1/IGF2/FGFR1/GPRC5A/CAV1/ERRFI1/CSH1	11
GO:0048732	gland development	12/191	431/18800	0.0015655185353997	0.0227469121756463	0.0174891544362139	PAM/PTN/GATA3/NOG/SFRP1/CDKN1C/SERPINE2/IGF2/GATA2/CDH1/CAV1/MMP2	12
GO:0030728	ovulation	3/191	23/18800	0.00157381694980995	0.0227625910217925	0.0175012092487315	HPGD/MMP2/INHBA	3
GO:0003205	cardiac chamber development	7/191	167/18800	0.00161667801711054	0.0232757341915504	0.0178957436837567	GATA3/NOG/DSP/TPM1/GJA5/ENG/FHL2	7
GO:0006979	response to oxidative stress	12/191	433/18800	0.00162740174977434	0.0233236259865386	0.0179325656924895	SCARA3/MMP14/EPAS1/P4HB/TPM1/IL18BP/H19/SOD3/GPX3/HSPB1/PRDX4/MMP2	12
GO:0018212	peptidyl-tyrosine modification	11/191	376/18800	0.00165721166439488	0.0236433863250546	0.0181784161138434	IL6ST/ITGA5/EFNA1/SFRP1/FLT1/IGF2/FGFR1/GPRC5A/CAV1/ERRFI1/CSH1	11
GO:0050866	negative regulation of cell activation	8/191	216/18800	0.00167889782339657	0.0238448866539162	0.0183333413337236	SDC4/HMGB3/INHA/SFRP1/SERPINE2/CD9/INHBA/HLA-G	8
GO:0010810	regulation of cell-substrate adhesion	8/191	217/18800	0.00172832971996098	0.0244368771616008	0.0187884982066091	MMP14/SDC4/P4HB/ITGA5/SFRP1/SERPINE1/FBLN1/FN1	8
GO:0071214	cellular response to abiotic stimulus	10/191	323/18800	0.00177119812339387	0.0246885828140388	0.0189820242111044	F11R/DDB1/GATA3/SFRP1/OPN3/ENG/SLC2A1/EFHD1/ERRFI1/MMP2	10
GO:0104004	cellular response to environmental stimulus	10/191	323/18800	0.00177119812339387	0.0246885828140388	0.0189820242111044	F11R/DDB1/GATA3/SFRP1/OPN3/ENG/SLC2A1/EFHD1/ERRFI1/MMP2	10
GO:0009409	response to cold	4/191	51/18800	0.00177704661220226	0.0246885828140388	0.0189820242111044	PLAC8/ADM/DIO2/LPL	4
GO:0045649	regulation of macrophage differentiation	3/191	24/18800	0.00178528286761841	0.0246885828140388	0.0189820242111044	INHA/GATA2/INHBA	3
GO:2001026	regulation of endothelial cell chemotaxis	3/191	24/18800	0.00178528286761841	0.0246885828140388	0.0189820242111044	FGFR1/SEMA5A/HSPB1	3
GO:0003206	cardiac chamber morphogenesis	6/191	126/18800	0.0018272533934168	0.0250492606497529	0.0192593343937707	GATA3/NOG/DSP/TPM1/ENG/FHL2	6
GO:0003231	cardiac ventricle development	6/191	126/18800	0.0018272533934168	0.0250492606497529	0.0192593343937707	GATA3/NOG/DSP/TPM1/GJA5/ENG	6
GO:0033627	cell adhesion mediated by integrin	5/191	86/18800	0.00183940086896101	0.0251066274451691	0.0193034413361458	FBN1/ITGB1/ITGA5/EFNA1/SERPINE1	5
GO:0006890	retrograde vesicle-mediated transport	Golgi to endoplasmic reticulum	4/191	52/18800	0.00191003118868665	0.0258469027378927	0.019872608211183	KDELR1/ERGIC3/TMED10/KDELR2	4
GO:1904036	negative regulation of epithelial cell apoptotic process	4/191	52/18800	0.00191003118868665	0.0258469027378927	0.019872608211183	GATA3/SERPINE1/GATA2/SEMA5A	4
GO:0050900	leukocyte migration	11/191	384/18800	0.00195442803836928	0.02633466497854	0.0202476283057331	F11R/MMP14/PTN/GATA3/ITGB1/JAM2/FLT1/SERPINE1/IL1R1/CD9/PGF	11
GO:0010469	regulation of signaling receptor activity	7/191	173/18800	0.00197633176556234	0.026516485348162	0.0203874224236957	NOG/PHLDA2/ITGB1/IL18BP/SERPINE1/GPRC5A/ERRFI1	7
GO:0031639	plasminogen activation	3/191	25/18800	0.0020136631101073	0.0266768058242367	0.020510686167966	SERPINE2/SERPINE1/ANXA2	3
GO:0060343	trabecula formation	3/191	25/18800	0.0020136631101073	0.0266768058242367	0.020510686167966	SFRP1/FHL2/MMP2	3
GO:1905048	regulation of metallopeptidase activity	3/191	25/18800	0.0020136631101073	0.0266768058242367	0.020510686167966	TIMP2/TIMP3/CLDN4	3
GO:0009100	glycoprotein metabolic process	11/191	386/18800	0.00203514812649587	0.0267442452409146	0.0205625375297799	TMEM59/CHPF/PCSK6/ITM2B/CTSL/BGN/PLOD3/GALNT2/MGAT5/RPN2/ITM2C	11
GO:0045104	intermediate filament cytoskeleton organization	5/191	88/18800	0.00203571800121139	0.0267442452409146	0.0205625375297799	KRT18/DSP/KRT19/KRT7/KRT8	5
GO:0006888	endoplasmic reticulum to Golgi vesicle-mediated transport	6/191	129/18800	0.00205833118682087	0.0269291212947975	0.0207046810362457	KDELR1/TMED9/ERGIC3/TMED10/KDELR2/TMED3	6
GO:0045103	intermediate filament-based process	5/191	89/18800	0.00213941587125605	0.0278742902564889	0.0214313821291983	KRT18/DSP/KRT19/KRT7/KRT8	5
GO:0086002	cardiac muscle cell action potential involved in contraction	4/191	54/18800	0.00219637468760504	0.0284986394650975	0.0219114182610111	DSG2/DSP/GJA5/CAV1	4
GO:0010595	positive regulation of endothelial cell migration	6/191	131/18800	0.00222421623875412	0.0286102055634524	0.0219971967925721	GATA3/SPARC/FGFR1/GATA2/SEMA5A/HSPB1	6
GO:0001659	temperature homeostasis	7/191	177/18800	0.00224856371757813	0.0286102055634524	0.0219971967925721	PLAC8/EPAS1/PTGES/DIO2/MFAP2/CAV1/GNAS	7
GO:0052126	movement in host environment	7/191	177/18800	0.00224856371757813	0.0286102055634524	0.0219971967925721	F11R/DDB1/P4HB/ITGB1/ITGA5/CTSL/CAV1	7
GO:0030099	myeloid cell differentiation	11/191	391/18800	0.00224888689166928	0.0286102055634524	0.0219971967925721	GATA3/EPAS1/HMGB3/FBN1/INHA/SFRP1/CDKN1C/FSTL3/GATA2/ANXA2/INHBA	11
GO:0006972	hyperosmotic response	3/191	26/18800	0.00225941680472555	0.0286102055634524	0.0219971967925721	SLC2A1/EFHD1/ERRFI1	3
GO:0060740	prostate gland epithelium morphogenesis	3/191	26/18800	0.00225941680472555	0.0286102055634524	0.0219971967925721	NOG/SFRP1/MMP2	3
GO:0045620	negative regulation of lymphocyte differentiation	4/191	55/18800	0.00235007564212742	0.0295425503379175	0.0227140379014886	HMGB3/INHA/SFRP1/INHBA	4
GO:0048705	skeletal system morphogenesis	8/191	228/18800	0.00235178564377332	0.0295425503379175	0.0227140379014886	TFAP2A/MMP14/SERPINH1/NOG/SFRP1/PAPPA2/FGFR1/MMP2	8
GO:0043409	negative regulation of MAPK cascade	7/191	179/18800	0.00239509902367512	0.0299672508795542	0.0230405724792139	EFNA1/SFRP1/TIMP3/FBLN1/EZR/CAV1/ERRFI1	7
GO:1903035	negative regulation of response to wounding	5/191	92/18800	0.00247363698372963	0.0308275786944645	0.0237020427440371	SERPINE2/SERPINE1/CLDN19/SERPING1/CD9	5
GO:0018208	peptidyl-proline modification	4/191	56/18800	0.0025110221789182	0.0311702871264925	0.0239655369997871	EGLN3/P4HB/FKBP10/PRDX4	4
GO:0010561	negative regulation of glycoprotein biosynthetic process	3/191	27/18800	0.00252298395515643	0.0311959545514048	0.0239852716149649	TMEM59/ITM2B/ITM2C	3
GO:0010721	negative regulation of cell development	7/191	181/18800	0.00254888973351367	0.0312710090652474	0.0240429779081793	ASCL2/PTN/NOG/FBN1/FBLN1/SEMA4C/SEMA5A	7
GO:0045619	regulation of lymphocyte differentiation	7/191	181/18800	0.00254888973351367	0.0312710090652474	0.0240429779081793	MMP14/GATA3/HMGB3/INHA/SFRP1/INHBA/HLA-G	7
GO:0001933	negative regulation of protein phosphorylation	10/191	341/18800	0.00262596587967544	0.0320917458085917	0.0246740082451756	NOG/SFRP1/CDKN1C/FBLN1/ENG/GPRC5A/HSPB1/CAV1/ERRFI1/IGFBP3	10
GO:0001541	ovarian follicle development	4/191	57/18800	0.00267938232179731	0.0324926633101036	0.0249822570327903	MMP14/INHA/MMP2/INHBA	4
GO:0098900	regulation of action potential	4/191	57/18800	0.00267938232179731	0.0324926633101036	0.0249822570327903	DSG2/DSP/GJA5/CAV1	4
GO:0055001	muscle cell development	7/191	183/18800	0.00271017110773229	0.0326917430101737	0.0251353211318978	ADM/ITGB1/TPM1/KRT19/ENG/FHL2/NIBAN2	7
GO:0001657	ureteric bud development	5/191	94/18800	0.002716535575219	0.0326917430101737	0.0251353211318978	GATA3/MAGED1/SDC4/NOG/SFRP1	5
GO:0007411	axon guidance	8/191	234/18800	0.00275938506403579	0.0329558375261547	0.0253383724181595	GATA3/NOG/EFNA1/LAMA3/SEMA4C/PLXNB2/SEMA5A/NIBAN2	8
GO:0048738	cardiac muscle tissue development	8/191	234/18800	0.00275938506403579	0.0329558375261547	0.0253383724181595	DSG2/NOG/DSP/ITGB1/TPM1/GJA5/ENG/FHL2	8
GO:0060512	prostate gland morphogenesis	3/191	28/18800	0.00280478585842274	0.0332207845942626	0.0255420791962832	NOG/SFRP1/MMP2	3
GO:0007160	cell-matrix adhesion	8/191	235/18800	0.00283237354551025	0.0332207845942626	0.0255420791962832	MMP14/SDC4/ITGB1/ITGA5/SFRP1/COL17A1/SERPINE1/FN1	8
GO:0097485	neuron projection guidance	8/191	235/18800	0.00283237354551025	0.0332207845942626	0.0255420791962832	GATA3/NOG/EFNA1/LAMA3/SEMA4C/PLXNB2/SEMA5A/NIBAN2	8
GO:0072163	mesonephric epithelium development	5/191	95/18800	0.00284425423924999	0.0332207845942626	0.0255420791962832	GATA3/MAGED1/SDC4/NOG/SFRP1	5
GO:0072164	mesonephric tubule development	5/191	95/18800	0.00284425423924999	0.0332207845942626	0.0255420791962832	GATA3/MAGED1/SDC4/NOG/SFRP1	5
GO:0050732	negative regulation of peptidyl-tyrosine phosphorylation	4/191	58/18800	0.00285532274819067	0.0332207845942626	0.0255420791962832	SFRP1/GPRC5A/CAV1/ERRFI1	4
GO:0086065	cell communication involved in cardiac conduction	4/191	58/18800	0.00285532274819067	0.0332207845942626	0.0255420791962832	DSG2/DSP/GJA5/CAV1	4
GO:0010632	regulation of epithelial cell migration	9/191	290/18800	0.00292921162856131	0.0339551627384331	0.0261067119991358	PTN/GATA3/EFNA1/SPARC/FGFR1/PRCP/GATA2/SEMA5A/HSPB1	9
GO:0042063	gliogenesis	9/191	291/18800	0.0029968133769017	0.0346115479024581	0.0266113792442823	ASCL2/MMP14/PTN/NOG/IL6ST/SERPINE2/HEXB/CD9/CLU	9
GO:0031102	neuron projection regeneration	4/191	59/18800	0.00303900871115209	0.0349707827235859	0.0268875799530667	PTN/ADM/PTPRF/MMP2	4
GO:0008584	male gonad development	6/191	140/18800	0.00309842016923565	0.0353960825855073	0.0272145753232254	MMP14/GATA3/INHA/SFRP1/PRDX4/INHBA	6
GO:0050921	positive regulation of chemotaxis	6/191	140/18800	0.00309842016923565	0.0353960825855073	0.0272145753232254	PTN/SERPINE1/FGFR1/SEMA5A/PGF/HSPB1	6
GO:0002687	positive regulation of leukocyte migration	6/191	141/18800	0.00320938559203916	0.0361399741846409	0.0277865226258127	MMP14/PTN/JAM2/SERPINE1/IL1R1/PGF	6
GO:0035296	regulation of tube diameter	6/191	141/18800	0.00320938559203916	0.0361399741846409	0.0277865226258127	ADM/GJA5/SOD3/PLOD3/CAV1/MMP2	6
GO:0046546	development of primary male sexual characteristics	6/191	141/18800	0.00320938559203916	0.0361399741846409	0.0277865226258127	MMP14/GATA3/INHA/SFRP1/PRDX4/INHBA	6
GO:0097746	blood vessel diameter maintenance	6/191	141/18800	0.00320938559203916	0.0361399741846409	0.0277865226258127	ADM/GJA5/SOD3/PLOD3/CAV1/MMP2	6
GO:0055008	cardiac muscle tissue morphogenesis	4/191	60/18800	0.00323060396454075	0.0362494459081743	0.0278706908797053	NOG/DSP/TPM1/ENG	4
GO:0009410	response to xenobiotic stimulus	11/191	411/18800	0.00329375684076796	0.0368270046770971	0.0283147517890579	PAM/GATA3/SFRP1/ENG/SLC6A2/CDH1/RPN2/PGF/LPL/MMP2/INHBA	11
GO:0030183	B cell differentiation	6/191	142/18800	0.00332328997903383	0.0368955398024424	0.0283674455956816	MMP14/HMGB3/ITGB1/INHA/SFRP1/INHBA	6
GO:0035150	regulation of tube size	6/191	142/18800	0.00332328997903383	0.0368955398024424	0.0283674455956816	ADM/GJA5/SOD3/PLOD3/CAV1/MMP2	6
GO:0001823	mesonephros development	5/191	99/18800	0.00339882502615174	0.0376017379208998	0.0289104119491319	GATA3/MAGED1/SDC4/NOG/SFRP1	5
GO:0045671	negative regulation of osteoclast differentiation	3/191	30/18800	0.00342468803066193	0.0376060391845792	0.0289137190118303	FBN1/SFRP1/FSTL3	3
GO:1903019	negative regulation of glycoprotein metabolic process	3/191	30/18800	0.00342468803066193	0.0376060391845792	0.0289137190118303	TMEM59/ITM2B/ITM2C	3
GO:0051701	biological process involved in interaction with host	7/191	191/18800	0.00343499501590828	0.0376060391845792	0.0289137190118303	F11R/DDB1/P4HB/ITGB1/ITGA5/CTSL/CAV1	7
GO:0001819	positive regulation of cytokine production	12/191	475/18800	0.003470586802722	0.0378642221072057	0.0291122251199008	GATA3/IL6ST/SERPINE1/EBI3/H19/TMED10/CD276/IL1R1/HSPB1/LPL/CLU/HLA-G	12
GO:0014013	regulation of gliogenesis	5/191	100/18800	0.00354879880909245	0.0384514180242903	0.0295636956315424	ASCL2/PTN/NOG/IL6ST/SERPINE2	5
GO:0098869	cellular oxidant detoxification	5/191	100/18800	0.00354879880909245	0.0384514180242903	0.0295636956315424	PTGES/H19/SOD3/GPX3/PRDX4	5
GO:0030199	collagen fibril organization	4/191	62/18800	0.00363816943461641	0.0392586191345032	0.0301843189833444	SERPINH1/MMP11/PLOD3/FKBP10	4
GO:0045926	negative regulation of growth	8/191	245/18800	0.00364820025575941	0.0392586191345032	0.0301843189833444	PLAC8/NOG/GDF15/SFRP1/SERPINE2/SEMA4C/SEMA5A/INHBA	8
GO:0060485	mesenchyme development	9/191	301/18800	0.00374292120625089	0.0398202846246642	0.0306161602118623	GATA3/NOG/EFNA1/SFRP1/FN1/FGFR1/ENG/SEMA4C/SEMA5A	9
GO:0035767	endothelial cell chemotaxis	3/191	31/18800	0.00376354101431968	0.0398202846246642	0.0306161602118623	FGFR1/SEMA5A/HSPB1	3
GO:0048710	regulation of astrocyte differentiation	3/191	31/18800	0.00376354101431968	0.0398202846246642	0.0306161602118623	NOG/IL6ST/SERPINE2	3
GO:0061099	negative regulation of protein tyrosine kinase activity	3/191	31/18800	0.00376354101431968	0.0398202846246642	0.0306161602118623	GPRC5A/CAV1/ERRFI1	3
GO:0061384	heart trabecula morphogenesis	3/191	31/18800	0.00376354101431968	0.0398202846246642	0.0306161602118623	NOG/ENG/FHL2	3
GO:0046718	viral entry into host cell	6/191	146/18800	0.00380924914616143	0.0399022011888604	0.0306791424501128	F11R/P4HB/ITGB1/ITGA5/CTSL/CAV1	6
GO:0106106	cold-induced thermogenesis	6/191	146/18800	0.00380924914616143	0.0399022011888604	0.0306791424501128	PLAC8/EPAS1/DIO2/MFAP2/CAV1/GNAS	6
GO:0120161	regulation of cold-induced thermogenesis	6/191	146/18800	0.00380924914616143	0.0399022011888604	0.0306791424501128	PLAC8/EPAS1/DIO2/MFAP2/CAV1/GNAS	6
GO:0010717	regulation of epithelial to mesenchymal transition	5/191	102/18800	0.00386291259763181	0.0403303424514341	0.0310083224550229	GATA3/NOG/EFNA1/SFRP1/ENG	5
GO:0001822	kidney development	9/191	303/18800	0.00390825930441033	0.0406691141478738	0.0312687899185582	TFAP2A/GATA3/MAGED1/SDC4/NOG/FBN1/HPGD/SFRP1/CDKN1C	9
GO:0014706	striated muscle tissue development	8/191	248/18800	0.00392536589189434	0.0406722824848108	0.0312712259210173	DSG2/NOG/DSP/ITGB1/TPM1/GJA5/ENG/FHL2	8
GO:0050767	regulation of neurogenesis	10/191	361/18800	0.00393436287912061	0.0406722824848108	0.0312712259210173	ASCL2/PTN/NOG/IL6ST/SERPINE2/FN1/SEMA4C/PLXNB2/SEMA5A/CRABP2	10
GO:0070252	actin-mediated cell contraction	5/191	103/18800	0.00402721469498935	0.0414961043571941	0.0319046282853817	DSG2/DSP/TPM1/GJA5/CAV1	5
GO:0019229	regulation of vasoconstriction	4/191	64/18800	0.00407929655378131	0.0416246667769335	0.0320034745813604	ADM/GJA5/CAV1/MMP2	4
GO:0032507	maintenance of protein location in cell	4/191	64/18800	0.00407929655378131	0.0416246667769335	0.0320034745813604	KDELR1/KDELR2/OS9/CAV1	4
GO:0040014	regulation of multicellular organism growth	4/191	64/18800	0.00407929655378131	0.0416246667769335	0.0320034745813604	PLAC8/GDF15/IGF2/EZR	4
GO:0090183	regulation of kidney development	3/191	32/18800	0.00412213496503755	0.0419261017573013	0.0322352353972206	GATA3/MAGED1/NOG	3
GO:0007043	cell-cell junction assembly	6/191	149/18800	0.00420691644932899	0.0425141268100458	0.0326873433967768	F11R/GJA5/CLDN4/CLDN19/CD9/CAV1	6
GO:0016525	negative regulation of angiogenesis	6/191	149/18800	0.00420691644932899	0.0425141268100458	0.0326873433967768	COL4A2/HSPG2/SERPINE1/SPARC/NIBAN2/HLA-G	6
GO:0002683	negative regulation of immune system process	11/191	425/18800	0.00423427828822416	0.0426172631756752	0.0327666406575458	SDC4/HMGB3/FBN1/INHA/SFRP1/FSTL3/GATA2/SERPING1/EZR/INHBA/HLA-G	11
GO:0042446	hormone biosynthetic process	4/191	65/18800	0.0043128372397813	0.0426172631756752	0.0327666406575458	CYP11A1/HSD3B1/ADM/DIO2	4
GO:1905330	regulation of morphogenesis of an epithelium	4/191	65/18800	0.0043128372397813	0.0426172631756752	0.0327666406575458	GATA3/MAGED1/NOG/SFRP1	4
GO:0006576	cellular biogenic amine metabolic process	5/191	105/18800	0.00437071329490278	0.0426172631756752	0.0327666406575458	GATA3/EPAS1/AOC1/PNKD/SAT1	5
GO:0008585	female gonad development	5/191	105/18800	0.00437071329490278	0.0426172631756752	0.0327666406575458	MMP14/INHA/SFRP1/MMP2/INHBA	5
GO:0008360	regulation of cell shape	6/191	151/18800	0.00448855699915031	0.0429532132939073	0.033024938726983	F11R/TPM1/HEXB/FN1/PLXNB2/EZR	6
GO:2000181	negative regulation of blood vessel morphogenesis	6/191	151/18800	0.00448855699915031	0.0429532132939073	0.033024938726983	COL4A2/HSPG2/SERPINE1/SPARC/NIBAN2/HLA-G	6
GO:0003382	epithelial cell morphogenesis	3/191	33/18800	0.00450080365525282	0.0429532132939073	0.033024938726983	FLNB/SPINT2/PLOD3	3
GO:0055094	response to lipoprotein particle	3/191	33/18800	0.00450080365525282	0.0429532132939073	0.033024938726983	ITGB1/CD9/LPL	3
GO:0060317	cardiac epithelial to mesenchymal transition	3/191	33/18800	0.00450080365525282	0.0429532132939073	0.033024938726983	NOG/EFNA1/ENG	3
GO:0003007	heart morphogenesis	8/191	254/18800	0.00452832496504632	0.0429532132939073	0.033024938726983	GATA3/NOG/DSP/TPM1/EFNA1/GJA5/ENG/FHL2	8
GO:0009612	response to mechanical stimulus	7/191	201/18800	0.00453876067897986	0.0429532132939073	0.033024938726983	F11R/MMP14/PTN/SERPINE2/ENG/SLC2A1/MMP2	7
GO:1901888	regulation of cell junction assembly	7/191	201/18800	0.00453876067897986	0.0429532132939073	0.033024938726983	F11R/GPC4/MMP14/SDC4/SFRP1/CLDN19/CAV1	7
GO:0032102	negative regulation of response to external stimulus	11/191	429/18800	0.00453904924132664	0.0429532132939073	0.033024938726983	NUCB2/GATA3/SERPINE2/SERPINE1/HTRA1/SEMA4C/CLDN19/SEMA5A/SERPING1/CD9/HLA-G	11
GO:0060840	artery development	5/191	106/18800	0.00455007080246274	0.0429532132939073	0.033024938726983	NOG/HPGD/GJA5/ENG/FKBP10	5
GO:0007409	axonogenesis	11/191	430/18800	0.00461790626584708	0.0434634580782562	0.0334172447140481	GATA3/NOG/ITGB1/EFNA1/LAMA3/FN1/SEMA4C/PLXNB2/SEMA5A/NIBAN2/CRABP2	11
GO:1901343	negative regulation of vasculature development	6/191	152/18800	0.0046344805185525	0.0434896341517739	0.0334373704079775	COL4A2/HSPG2/SERPINE1/SPARC/NIBAN2/HLA-G	6
GO:0010975	regulation of neuron projection development	11/191	431/18800	0.00469784975402546	0.0439534726244578	0.0337939965126367	PTN/GATA3/PTPRF/EFNA1/SFRP1/FN1/SEMA4C/PLXNB2/SEMA5A/ITM2C/CRABP2	11
GO:0007229	integrin-mediated signaling pathway	5/191	107/18800	0.00473460739881825	0.0441663228653075	0.0339576482076563	PTN/ITGB1/ITGA5/LAMA3/FN1	5
GO:0044409	entry into host	6/191	153/18800	0.00478387052907536	0.0444942294341434	0.034209761926597	F11R/P4HB/ITGB1/ITGA5/CTSL/CAV1	6
GO:0050770	regulation of axonogenesis	6/191	154/18800	0.00493677530444818	0.0457813309850739	0.0351993607620562	EFNA1/FN1/SEMA4C/PLXNB2/SEMA5A/CRABP2	6
GO:0042987	amyloid precursor protein catabolic process	4/191	68/18800	0.00506720207756964	0.0467160472239096	0.0359180251912677	ADAM19/EFNA1/TMED10/CLU	4
GO:0045109	intermediate filament organization	4/191	68/18800	0.00506720207756964	0.0467160472239096	0.0359180251912677	DSP/KRT19/KRT7/KRT8	4
GO:0046545	development of primary female sexual characteristics	5/191	109/18800	0.0051195371211852	0.0470609345279794	0.0361831946910834	MMP14/INHA/SFRP1/MMP2/INHBA	5
GO:1903522	regulation of blood circulation	8/191	260/18800	0.00520015605259174	0.04751489679993	0.0365322273958765	DSG2/EPAS1/DSP/ADM/TPM1/GJA5/CAV1/MMP2	8
GO:0035633	maintenance of blood-brain barrier	3/191	35/18800	0.00531961895666834	0.04751489679993	0.0365322273958765	F11R/ITGB1/JAM2	3
GO:0086005	ventricular cardiac muscle cell action potential	3/191	35/18800	0.00531961895666834	0.04751489679993	0.0365322273958765	DSG2/DSP/CAV1	3
GO:0030856	regulation of epithelial cell differentiation	6/191	157/18800	0.00541706105520806	0.0481126577663972	0.0369918209344527	F11R/GATA3/CDKN1C/SERPINE1/CAV1/ERRFI1	6
GO:0031960	response to corticosteroid	6/191	157/18800	0.00541706105520806	0.0481126577663972	0.0369918209344527	PAM/HSD3B1/ADM/PAPPA/ENG/ERRFI1	6
GO:0045637	regulation of myeloid cell differentiation	7/191	208/18800	0.00545770822440587	0.0482927384358184	0.0371302774693074	HMGB3/FBN1/INHA/SFRP1/FSTL3/GATA2/INHBA	7
GO:0051960	regulation of nervous system development	11/191	440/18800	0.0054679694327901	0.0482927384358184	0.0371302774693074	ASCL2/PTN/NOG/JAM2/IL6ST/SERPINE2/FN1/SEMA4C/PLXNB2/SEMA5A/CRABP2	11
GO:0001938	positive regulation of endothelial cell proliferation	5/191	111/18800	0.00552613797411778	0.0485345766919035	0.0373162168432583	IGF2/FGFR1/GATA2/SEMA5A/PGF	5
GO:0048640	negative regulation of developmental growth	5/191	111/18800	0.00552613797411778	0.0485345766919035	0.0373162168432583	PLAC8/NOG/GDF15/SEMA4C/SEMA5A	5
GO:0051017	actin filament bundle assembly	6/191	158/18800	0.00558450769050808	0.0489109798560332	0.0376056175767254	F11R/AIF1L/SDC4/TPM1/SFRP1/EZR	6
GO:0042698	ovulation cycle	4/191	70/18800	0.00561638655362146	0.0490539246636246	0.0377155218923756	PAM/PTN/MMP2/INHBA	4
GO:1990845	adaptive thermogenesis	6/191	159/18800	0.0057557104221786	0.0497599793440752	0.03825837796231	PLAC8/EPAS1/DIO2/MFAP2/CAV1/GNAS	6
GO:0018149	peptide cross-linking	3/191	36/18800	0.00576035282606643	0.0497599793440752	0.03825837796231	DSP/BGN/FN1	3
GO:0071402	cellular response to lipoprotein particle stimulus	3/191	36/18800	0.00576035282606643	0.0497599793440752	0.03825837796231	ITGB1/CD9/LPL	3
GO:1905332	positive regulation of morphogenesis of an epithelium	3/191	36/18800	0.00576035282606643	0.0497599793440752	0.03825837796231	GATA3/MAGED1/NOG	3
GO:0030098	lymphocyte differentiation	10/191	382/18800	0.00581637847708251	0.0501066703230632	0.0385249342327323	KDELR1/MMP14/GATA3/HMGB3/ITGB1/INHA/SFRP1/CTSL/INHBA/HLA-G	10
GO:0008016	regulation of heart contraction	7/191	211/18800	0.00589163026843834	0.0506166491454662	0.0389170357327219	DSG2/EPAS1/DSP/ADM/TPM1/GJA5/CAV1	7
GO:0002526	acute inflammatory response	5/191	113/18800	0.00595504014418852	0.0508841235084726	0.0391226856427504	GATA3/IL6ST/PTGES/FN1/PRCP	5
GO:0018958	phenol-containing compound metabolic process	5/191	113/18800	0.00595504014418852	0.0508841235084726	0.0391226856427504	GATA3/EPAS1/OPN3/PNKD/DIO2	5
GO:0051250	negative regulation of lymphocyte activation	6/191	161/18800	0.00610957689309047	0.0520635025511196	0.0400294611231503	SDC4/HMGB3/INHA/SFRP1/INHBA/HLA-G	6
GO:1903036	positive regulation of response to wounding	4/191	72/18800	0.00620394155977874	0.0525868384366209	0.0404318323132649	PTN/ITGB1/SERPINE1/CLDN4	4
GO:0003230	cardiac atrium development	3/191	37/18800	0.00622233667010726	0.0525868384366209	0.0404318323132649	NOG/GJA5/ENG	3
GO:0008207	C21-steroid hormone metabolic process	3/191	37/18800	0.00622233667010726	0.0525868384366209	0.0404318323132649	CYP11A1/HSD3B1/ADM	3
GO:0001837	epithelial to mesenchymal transition	6/191	162/18800	0.00629233686391767	0.0525868384366209	0.0404318323132649	GATA3/NOG/EFNA1/SFRP1/FGFR1/ENG	6
GO:0061572	actin filament bundle organization	6/191	162/18800	0.00629233686391767	0.0525868384366209	0.0404318323132649	F11R/AIF1L/SDC4/TPM1/SFRP1/EZR	6
GO:1990748	cellular detoxification	5/191	115/18800	0.00640686779116091	0.0530206145551977	0.0407653447245298	PTGES/H19/SOD3/GPX3/PRDX4	5
GO:0007568	aging	6/191	163/18800	0.00647904537537985	0.0533345023374035	0.0410066799816517	ADM/CDKN1C/COL4A2/SERPING1/RPN2/MMP2	6
GO:0030307	positive regulation of cell growth	6/191	163/18800	0.00647904537537985	0.0533345023374035	0.0410066799816517	MMP14/SFRP1/FN1/SEMA5A/TEAD1/CRABP2	6
GO:0045123	cellular extravasation	4/191	73/18800	0.00651245905483678	0.0533345023374035	0.0410066799816517	F11R/ITGB1/JAM2/IL1R1	4
GO:0060415	muscle tissue morphogenesis	4/191	73/18800	0.00651245905483678	0.0533345023374035	0.0410066799816517	NOG/DSP/TPM1/ENG	4
GO:0048638	regulation of developmental growth	9/191	329/18800	0.00662277754033694	0.0540974548825968	0.0415932824526751	PLAC8/NOG/GDF15/FN1/IGF2/SEMA4C/SEMA5A/EZR/CRABP2	9
GO:0044106	cellular amine metabolic process	5/191	116/18800	0.00664157190292409	0.0541107912401025	0.0416035362231312	GATA3/EPAS1/AOC1/PNKD/SAT1	5
GO:0046661	male sex differentiation	6/191	164/18800	0.00666975037316921	0.0542003168211405	0.0416723687178749	MMP14/GATA3/INHA/SFRP1/PRDX4/INHBA	6
GO:0045746	negative regulation of Notch signaling pathway	3/191	38/18800	0.00670582613099636	0.0543533927790013	0.0417900624534829	MMP14/GATA2/NIBAN2	3
GO:0048545	response to steroid hormone	9/191	330/18800	0.0067503772077089	0.0545742034254004	0.0419598345731541	PAM/HSD3B1/ADM/SFRP1/PAPPA/ENG/CLDN4/CAV1/ERRFI1	9
GO:0002685	regulation of leukocyte migration	7/191	218/18800	0.00700407294433969	0.0564804143056344	0.0434254408152223	MMP14/PTN/JAM2/SERPINE1/IL1R1/CD9/PGF	7
GO:0032970	regulation of actin filament-based process	10/191	393/18800	0.00704971060140073	0.0567034120566747	0.0435968945086624	F11R/DSG2/PAM/SDC4/DSP/TPM1/SFRP1/GJA5/SEMA5A/CAV1	10
GO:0021536	diencephalon development	4/191	75/18800	0.00715965652088186	0.0571268325941177	0.0439224449444149	NOG/GATA2/CDH1/SEMA5A	4
GO:0045685	regulation of glial cell differentiation	4/191	75/18800	0.00715965652088186	0.0571268325941177	0.0439224449444149	PTN/NOG/IL6ST/SERPINE2	4
GO:0086003	cardiac muscle cell contraction	4/191	75/18800	0.00715965652088186	0.0571268325941177	0.0439224449444149	DSG2/DSP/GJA5/CAV1	4
GO:0014912	negative regulation of smooth muscle cell migration	3/191	39/18800	0.00721106228114775	0.0571268325941177	0.0439224449444149	TPM1/SERPINE1/IGFBP3	3
GO:0071470	cellular response to osmotic stress	3/191	39/18800	0.00721106228114775	0.0571268325941177	0.0439224449444149	SLC2A1/EFHD1/ERRFI1	3
GO:0086091	regulation of heart rate by cardiac conduction	3/191	39/18800	0.00721106228114775	0.0571268325941177	0.0439224449444149	DSG2/DSP/CAV1	3
GO:0030216	keratinocyte differentiation	6/191	167/18800	0.007266322412568	0.0572176985122542	0.0439923079685918	FLNB/DSP/KRT7/KRT8/OPN3/ERRFI1	6
GO:0042176	regulation of protein catabolic process	10/191	395/18800	0.00729424733955271	0.0572176985122542	0.0439923079685918	DDB1/TIMP2/EFNA1/TIMP3/SERPINE2/CDH1/EZR/CAV1/ANXA2/CLU	10
GO:0061333	renal tubule morphogenesis	4/191	76/18800	0.00749860259717218	0.0575257761286713	0.044229176030958	GATA3/MAGED1/NOG/COL4A1	4
GO:0090100	positive regulation of transmembrane receptor protein serine/threonine kinase signaling pathway	5/191	120/18800	0.00764076963934847	0.0584741424098682	0.0449583354098608	GDF15/INHA/CDKN1C/ENG/INHBA	5
GO:1990778	protein localization to cell periphery	9/191	337/18800	0.00769725938010939	0.0586878518069714	0.0451226476743803	F11R/TMEM59/GPC4/MMP14/KRT18/ITGB1/CDH1/EZR/CAV1	9
GO:0050769	positive regulation of neurogenesis	7/191	222/18800	0.00770592155029691	0.0586878518069714	0.0451226476743803	PTN/IL6ST/SERPINE2/FN1/PLXNB2/SEMA5A/CRABP2	7
GO:0050772	positive regulation of axonogenesis	4/191	77/18800	0.0078479537336747	0.0590563201008981	0.0454059476162613	FN1/PLXNB2/SEMA5A/CRABP2	4
GO:0051149	positive regulation of muscle cell differentiation	4/191	77/18800	0.0078479537336747	0.0590563201008981	0.0454059476162613	MMP14/MORF4L2/ENG/NIBAN2	4
GO:0055117	regulation of cardiac muscle contraction	4/191	77/18800	0.0078479537336747	0.0590563201008981	0.0454059476162613	DSG2/DSP/GJA5/CAV1	4
GO:0070373	negative regulation of ERK1 and ERK2 cascade	4/191	77/18800	0.0078479537336747	0.0590563201008981	0.0454059476162613	TIMP3/FBLN1/EZR/ERRFI1	4
GO:0086001	cardiac muscle cell action potential	4/191	77/18800	0.0078479537336747	0.0590563201008981	0.0454059476162613	DSG2/DSP/GJA5/CAV1	4
GO:0050870	positive regulation of T cell activation	7/191	223/18800	0.00788922778409509	0.0592107988203754	0.0455247198769174	GATA3/IL6ST/EBI3/IGF2/CD276/CAV1/HLA-G	7
GO:0009308	amine metabolic process	5/191	121/18800	0.00790604069247638	0.0592107988203754	0.0455247198769174	GATA3/EPAS1/AOC1/PNKD/SAT1	5
GO:0010811	positive regulation of cell-substrate adhesion	5/191	122/18800	0.00817764904274902	0.0610537793253449	0.0469417109140065	SDC4/P4HB/ITGA5/SFRP1/FN1	5
GO:0050920	regulation of chemotaxis	7/191	225/18800	0.0082654804126191	0.0610537793253449	0.0469417109140065	PTN/SERPINE1/FGFR1/SEMA4C/SEMA5A/PGF/HSPB1	7
GO:0021983	pituitary gland development	3/191	41/18800	0.00828766811013245	0.0610537793253449	0.0469417109140065	NOG/GATA2/CDH1	3
GO:0046688	response to copper ion	3/191	41/18800	0.00828766811013245	0.0610537793253449	0.0469417109140065	PAM/SOD3/AOC1	3
GO:0072595	maintenance of protein localization in organelle	3/191	41/18800	0.00828766811013245	0.0610537793253449	0.0469417109140065	KDELR1/KDELR2/OS9	3
GO:0120178	steroid hormone biosynthetic process	3/191	41/18800	0.00828766811013245	0.0610537793253449	0.0469417109140065	CYP11A1/HSD3B1/ADM	3
GO:1905314	semi-lunar valve development	3/191	41/18800	0.00828766811013245	0.0610537793253449	0.0469417109140065	GATA3/EFNA1/GJA5	3
GO:0002244	hematopoietic progenitor cell differentiation	5/191	123/18800	0.00845566802856549	0.0615097654965155	0.04729229971071	GATA3/SFRP1/FLT1/FSTL3/INHBA	5
GO:0022612	gland morphogenesis	5/191	123/18800	0.00845566802856549	0.0615097654965155	0.04729229971071	PTN/NOG/SFRP1/CAV1/MMP2	5
GO:0097237	cellular response to toxic substance	5/191	123/18800	0.00845566802856549	0.0615097654965155	0.04729229971071	PTGES/H19/SOD3/GPX3/PRDX4	5
GO:0008406	gonad development	7/191	226/18800	0.00845849163414149	0.0615097654965155	0.04729229971071	MMP14/GATA3/INHA/SFRP1/PRDX4/MMP2/INHBA	7
GO:0043434	response to peptide hormone	10/191	404/18800	0.00847703600690657	0.0615097654965155	0.04729229971071	CYP11A1/ADM/FBN1/GDF15/IGF2/SLC2A1/CAV1/ERRFI1/LPL/CSH1	10
GO:0006970	response to osmotic stress	4/191	79/18800	0.00857837737030578	0.0615097654965155	0.04729229971071	PAPPA2/SLC2A1/EFHD1/ERRFI1	4
GO:0034599	cellular response to oxidative stress	8/191	284/18800	0.00867568928838655	0.061650463665541	0.0474004766794334	EPAS1/P4HB/TPM1/IL18BP/H19/SOD3/HSPB1/MMP2	8
GO:0030218	erythrocyte differentiation	5/191	124/18800	0.00874017039597109	0.061650463665541	0.0474004766794334	GATA3/EPAS1/INHA/GATA2/INHBA	5
GO:0042177	negative regulation of protein catabolic process	5/191	124/18800	0.00874017039597109	0.061650463665541	0.0474004766794334	TIMP2/EFNA1/TIMP3/SERPINE2/ANXA2	5
GO:0046660	female sex differentiation	5/191	124/18800	0.00874017039597109	0.061650463665541	0.0474004766794334	MMP14/INHA/SFRP1/MMP2/INHBA	5
GO:1904375	regulation of protein localization to cell periphery	5/191	124/18800	0.00874017039597109	0.061650463665541	0.0474004766794334	TMEM59/GPC4/MMP14/ITGB1/EZR	5
GO:0010634	positive regulation of epithelial cell migration	6/191	174/18800	0.00880708262312807	0.0616641195305224	0.0474109761058952	GATA3/SPARC/FGFR1/GATA2/SEMA5A/HSPB1	6
GO:0042129	regulation of T cell proliferation	6/191	174/18800	0.00880708262312807	0.0616641195305224	0.0474109761058952	SDC4/IL6ST/EBI3/IGF2/CD276/HLA-G	6
GO:0048771	tissue remodeling	6/191	174/18800	0.00880708262312807	0.0616641195305224	0.0474109761058952	MMP14/PTN/EPAS1/SFRP1/CAV1/MMP2	6
GO:0031952	regulation of protein autophosphorylation	3/191	42/18800	0.00885945009429961	0.0616641195305224	0.0474109761058952	ENG/CAV1/ERRFI1	3
GO:0032689	negative regulation of interferon-gamma production	3/191	42/18800	0.00885945009429961	0.0616641195305224	0.0474109761058952	GATA3/INHA/INHBA	3
GO:0045687	positive regulation of glial cell differentiation	3/191	42/18800	0.00885945009429961	0.0616641195305224	0.0474109761058952	PTN/IL6ST/SERPINE2	3
GO:0048644	muscle organ morphogenesis	4/191	80/18800	0.00895969690335858	0.0622245029433691	0.0478418315985041	NOG/DSP/TPM1/ENG	4
GO:0044403	biological process involved in symbiotic interaction	8/191	286/18800	0.00902874355809545	0.0625406023984472	0.0480848673188856	F11R/DDB1/P4HB/ITGB1/ITGA5/CTSL/FN1/CAV1	8
GO:0043534	blood vessel endothelial cell migration	6/191	175/18800	0.00904488255429493	0.0625406023984472	0.0480848673188856	ITGB1/EFNA1/FGFR1/PRCP/GATA2/HSPB1	6
GO:0010712	regulation of collagen metabolic process	3/191	43/18800	0.00945380402426459	0.0649359658213654	0.0499265626008996	ITGB1/ENG/ERRFI1	3
GO:0045214	sarcomere organization	3/191	43/18800	0.00945380402426459	0.0649359658213654	0.0499265626008996	ITGB1/TPM1/KRT19	3
GO:0071526	semaphorin-plexin signaling pathway	3/191	43/18800	0.00945380402426459	0.0649359658213654	0.0499265626008996	SEMA4C/PLXNB2/SEMA5A	3
GO:0045137	development of primary sexual characteristics	7/191	231/18800	0.00947368990733526	0.0649359658213654	0.0499265626008996	MMP14/GATA3/INHA/SFRP1/PRDX4/MMP2/INHBA	7
