# Supplementary material for: Single-cell profiling reveals immune disturbances landscape and HLA-F-mediated immune tolerance at the maternal-fetal interface in preeclampsia
Source: Front Immunol. 2023 Oct 3;14:1234577. doi: 10.3389/fimmu.2023.1234577 (PMC10579943; doi:10.3389/fimmu.2023.1234577)
Supplement: Supplementary Table 1 — Primer list for RT-PCR. [file DataSheet_2.zip › Data sheet 2/Table S7 KEGG enrichment analysis of DEGs in NK cells.csv]

	ID	Description	GeneRatio	BgRatio	pvalue	p.adjust	qvalue	geneID	Count
hsa03010	hsa03010	Ribosome	26/48	158/8191	5.99E-33	6.11E-31	5.23E-31	RPL28/RPL31/RPL34/RPL35A/RPS14/RPS20/RPS26/RPS27/RPS9/RPL23/RPS18/RPL18/RPL29/RPS3/RPS29/RPS27A/RPS4X/RPS23/RPS12/RPL27A/RPL37/RPL11/RPL13A/RPL41/RPS24/RPL21	26
hsa05171	hsa05171	Coronavirus disease - COVID-19	27/48	232/8191	4.66E-30	2.37E-28	2.03E-28	RPL28/RPL31/RPL34/RPL35A/RPS14/RPS20/RPS26/RPS27/RPS9/RPL23/RPS18/RPL18/FOS/RPL29/RPS3/RPS29/RPS27A/RPS4X/RPS23/RPS12/RPL27A/RPL37/RPL11/RPL13A/RPL41/RPS24/RPL21	27
hsa05167	hsa05167	Kaposi sarcoma-associated herpesvirus infection	6/48	194/8191	0.000875822	0.025212153	0.021595549	HLA-C/HLA-E/FOS/ZFP36/RPS27A/HLA-A	6
hsa05330	hsa05330	Allograft rejection	3/48	38/8191	0.001379728	0.025212153	0.021595549	HLA-C/HLA-E/HLA-A	3
hsa05166	hsa05166	Human T-cell leukemia virus 1 infection	6/48	222/8191	0.001755491	0.025212153	0.021595549	CD3E/HLA-C/HLA-E/FOS/ZFP36/HLA-A	6
hsa05332	hsa05332	Graft-versus-host disease	3/48	42/8191	0.001847022	0.025212153	0.021595549	HLA-C/HLA-E/HLA-A	3
hsa05163	hsa05163	Human cytomegalovirus infection	6/48	225/8191	0.001879437	0.025212153	0.021595549	HLA-C/HLA-E/CCL5/HLA-A/CCL3/CCL4	6
hsa04940	hsa04940	Type I diabetes mellitus	3/48	43/8191	0.001977424	0.025212153	0.021595549	HLA-C/HLA-E/HLA-A	3
hsa05142	hsa05142	Chagas disease	4/48	102/8191	0.002897397	0.031705481	0.02715743	CD3E/FOS/CCL5/CCL3	4
hsa04620	hsa04620	Toll-like receptor signaling pathway	4/48	104/8191	0.003108381	0.031705481	0.02715743	FOS/CCL5/CCL3/CCL4	4
hsa05320	hsa05320	Autoimmune thyroid disease	3/48	53/8191	0.003602953	0.0334092	0.028616755	HLA-C/HLA-E/HLA-A	3
hsa05416	hsa05416	Viral myocarditis	3/48	60/8191	0.005114571	0.043473851	0.037237664	HLA-C/HLA-E/HLA-A	3
hsa05170	hsa05170	Human immunodeficiency virus 1 infection	5/48	212/8191	0.007680875	0.06026533	0.051620458	CD3E/HLA-C/HLA-E/FOS/HLA-A	5
hsa04612	hsa04612	Antigen processing and presentation	3/48	78/8191	0.010565546	0.076977547	0.065935361	HLA-C/HLA-E/HLA-A	3
hsa05323	hsa05323	Rheumatoid arthritis	3/48	93/8191	0.016956102	0.115301496	0.09876186	FOS/CCL5/CCL3	3
hsa04061	hsa04061	Viral protein interaction with cytokine and cytokine receptor	3/48	100/8191	0.020537492	0.130926513	0.112145517	CCL5/CCL3/CCL4	3
hsa05169	hsa05169	Epstein-Barr virus infection	4/48	202/8191	0.030022905	0.175532748	0.150353128	CD3E/HLA-C/HLA-E/HLA-A	4
hsa05203	hsa05203	Viral carcinogenesis	4/48	204/8191	0.030976367	0.175532748	0.150353128	HLA-C/HLA-E/ACTN4/HLA-A	4
hsa04650	hsa04650	Natural killer cell mediated cytotoxicity	3/48	131/8191	0.041032417	0.22027929	0.18868092	HLA-C/HLA-E/HLA-A	3
