# Supplementary material for: Single-cell profiling reveals immune disturbances landscape and HLA-F-mediated immune tolerance at the maternal-fetal interface in preeclampsia
Source: Front Immunol. 2023 Oct 3;14:1234577. doi: 10.3389/fimmu.2023.1234577 (PMC10579943; doi:10.3389/fimmu.2023.1234577)
Supplement: Supplementary Table 1 — Primer list for RT-PCR. [file DataSheet_2.zip › Data sheet 2/Table S8 KEGG enrichment analysis of DEGs in HB cells.csv]

	ID	Description	GeneRatio	BgRatio	pvalue	p.adjust	qvalue	geneID	Count
hsa05416	hsa05416	Viral myocarditis	9/72	60/8191	1.9374407897879e-09	3.23552611894579e-07	2.46768774278248e-07	HLA-C/HLA-DQA1/HLA-DQB1/HLA-B/HLA-DMB/ACTB/ACTG1/HLA-DPA1/HLA-DRA	9
hsa05323	hsa05323	Rheumatoid arthritis	10/72	93/8191	6.54269791347148e-09	5.46315275774869e-07	4.16666551331605e-07	CCL3/FOS/HLA-DQA1/HLA-DQB1/HLA-DMB/CCL2/FLT1/HLA-DPA1/CCL3L3/HLA-DRA	10
hsa04612	hsa04612	Antigen processing and presentation	9/72	78/8191	2.1082324479141e-08	1.17358272933885e-06	8.95074127009145e-07	HLA-C/HLA-DQA1/HLA-DQB1/LGMN/CD74/HLA-B/HLA-DMB/HLA-DPA1/HLA-DRA	9
hsa05330	hsa05330	Allograft rejection	7/72	38/8191	3.05918661821828e-08	1.27721041310613e-06	9.74109423169504e-07	HLA-C/HLA-DQA1/HLA-DQB1/HLA-B/HLA-DMB/HLA-DPA1/HLA-DRA	7
hsa05332	hsa05332	Graft-versus-host disease	7/72	42/8191	6.35975280506563e-08	1.79968516139144e-06	1.37259315807352e-06	HLA-C/HLA-DQA1/HLA-DQB1/HLA-B/HLA-DMB/HLA-DPA1/HLA-DRA	7
hsa04145	hsa04145	Phagosome	11/72	152/8191	7.1460314124321e-08	1.79968516139144e-06	1.37259315807352e-06	HLA-C/HLA-DQA1/HLA-DQB1/HLA-B/HLA-DMB/TUBA1A/MRC1/ACTB/ACTG1/HLA-DPA1/HLA-DRA	11
hsa04940	hsa04940	Type I diabetes mellitus	7/72	43/8191	7.54359049685034e-08	1.79968516139144e-06	1.37259315807352e-06	HLA-C/HLA-DQA1/HLA-DQB1/HLA-B/HLA-DMB/HLA-DPA1/HLA-DRA	7
hsa05320	hsa05320	Autoimmune thyroid disease	7/72	53/8191	3.36544017753547e-07	7.0253563706053e-06	5.35813501949727e-06	HLA-C/HLA-DQA1/HLA-DQB1/HLA-B/HLA-DMB/HLA-DPA1/HLA-DRA	7
hsa05166	hsa05166	Human T-cell leukemia virus 1 infection	11/72	222/8191	3.19527223621176e-06	5.92900514941516e-05	4.52196421732893e-05	EGR1/FOS/HLA-C/HLA-DQA1/HLA-DQB1/ZFP36/EGR2/HLA-B/HLA-DMB/HLA-DPA1/HLA-DRA	11
hsa05310	hsa05310	Asthma	5/72	31/8191	6.48524040589703e-06	0.00010830351477848	8.26014830645832e-05	HLA-DQA1/HLA-DQB1/HLA-DMB/HLA-DPA1/HLA-DRA	5
hsa05150	hsa05150	Staphylococcus aureus infection	7/72	96/8191	1.92845052919261e-05	0.000292773853068333	0.00022329427180125	HLA-DQA1/HLA-DQB1/C1QA/C5AR1/HLA-DMB/HLA-DPA1/HLA-DRA	7
hsa04061	hsa04061	Viral protein interaction with cytokine and cytokine receptor	7/72	100/8191	2.51874406867683e-05	0.000343206543559232	0.000261758536215991	CCL3/CCL8/CCL4/CCL2/CCL4L2/CCL3L3/CCL18	7
hsa04216	hsa04216	Ferroptosis	5/72	41/8191	2.6716677043533e-05	0.000343206543559232	0.000261758536215991	FTH1/SAT1/SLC40A1/FTL/HMOX1	5
hsa04659	hsa04659	Th17 cell differentiation	7/72	108/8191	4.14953257361277e-05	0.000494979956995238	0.000377513865719658	FOS/HLA-DQA1/HLA-DQB1/HLA-DMB/EBI3/HLA-DPA1/HLA-DRA	7
hsa05140	hsa05140	Leishmaniasis	6/72	77/8191	5.41113402350611e-05	0.000602439587950347	0.000459471731118764	FOS/HLA-DQA1/HLA-DQB1/HLA-DMB/HLA-DPA1/HLA-DRA	6
hsa04672	hsa04672	Intestinal immune network for IgA production	5/72	49/8191	6.43737515015971e-05	0.000671901031297919	0.000512448942874556	HLA-DQA1/HLA-DQB1/HLA-DMB/HLA-DPA1/HLA-DRA	5
hsa04610	hsa04610	Complement and coagulation cascades	6/72	86/8191	0.000100831885854148	0.000990524996331928	0.000755458711353062	C1QA/C5AR1/CD59/A2M/SERPINE1/SERPINE2	6
hsa05164	hsa05164	Influenza A	8/72	171/8191	0.000117538391060493	0.0010904950726168	0.000831704404580096	HLA-DQA1/HLA-DQB1/HLA-DMB/ACTB/CCL2/ACTG1/HLA-DPA1/HLA-DRA	8
hsa04658	hsa04658	Th1 and Th2 cell differentiation	6/72	92/8191	0.000146719672702336	0.00128958870217316	0.000983550160497654	FOS/HLA-DQA1/HLA-DQB1/HLA-DMB/HLA-DPA1/HLA-DRA	6
hsa05322	hsa05322	Systemic lupus erythematosus	7/72	136/8191	0.000178718674816619	0.00149230093471877	0.00113815577120057	HLA-DQA1/HLA-DQB1/H3-3B/C1QA/HLA-DMB/HLA-DPA1/HLA-DRA	7
hsa05418	hsa05418	Fluid shear stress and atherosclerosis	7/72	139/8191	0.000204610223713306	0.0016271384457201	0.00124099433931379	DUSP1/FOS/KLF2/ACTB/CCL2/ACTG1/HMOX1	7
hsa04640	hsa04640	Hematopoietic cell lineage	6/72	99/8191	0.000219679365478209	0.00166756609249368	0.00127182790540016	HLA-DQA1/HLA-DQB1/HLA-DMB/CD59/HLA-DPA1/HLA-DRA	6
hsa05321	hsa05321	Inflammatory bowel disease	5/72	65/8191	0.000250063378736142	0.00179928511767366	0.00137228805066822	HLA-DQA1/HLA-DQB1/HLA-DMB/HLA-DPA1/HLA-DRA	5
hsa05142	hsa05142	Chagas disease	6/72	102/8191	0.000258579897150705	0.00179928511767366	0.00137228805066822	CCL3/FOS/C1QA/CCL2/SERPINE1/CCL3L3	6
hsa04514	hsa04514	Cell adhesion molecules	7/72	157/8191	0.000431001281853091	0.00287908856277865	0.00219583810965154	HLA-C/HLA-DQA1/HLA-DQB1/HLA-B/HLA-DMB/HLA-DPA1/HLA-DRA	7
hsa05152	hsa05152	Tuberculosis	7/72	180/8191	0.000973313636436962	0.00625166835711434	0.00476805465622965	HLA-DQA1/HLA-DQB1/CD74/HLA-DMB/MRC1/HLA-DPA1/HLA-DRA	7
hsa04062	hsa04062	Chemokine signaling pathway	7/72	192/8191	0.00141736702556675	0.00876667752850545	0.00668621481846303	CCL3/CCL8/CCL4/CCL2/CCL4L2/CCL3L3/CCL18	7
hsa04978	hsa04978	Mineral absorption	4/72	60/8191	0.00184627902042551	0.0109242493162519	0.0083317627939898	FTH1/SLC40A1/FTL/HMOX1	4
hsa05169	hsa05169	Epstein-Barr virus infection	7/72	202/8191	0.0018970253303671	0.0109242493162519	0.0083317627939898	HLA-C/HLA-DQA1/HLA-DQB1/HLA-B/HLA-DMB/HLA-DPA1/HLA-DRA	7
hsa04620	hsa04620	Toll-like receptor signaling pathway	5/72	104/8191	0.0021367091019079	0.011894347333954	0.00907164215195985	CCL3/FOS/CCL4/CCL4L2/CCL3L3	5
hsa05145	hsa05145	Toxoplasmosis	5/72	112/8191	0.00295277050367281	0.0159068604552696	0.0121319263478577	HLA-DQA1/HLA-DQB1/HLA-DMB/HLA-DPA1/HLA-DRA	5
hsa05163	hsa05163	Human cytomegalovirus infection	7/72	225/8191	0.00347756287571556	0.0181485312576406	0.0138416153934731	CCL3/HLA-C/CCL4/HLA-B/CCL2/CCL4L2/CCL3L3	7
hsa04060	hsa04060	Cytokine-cytokine receptor interaction	8/72	295/8191	0.00416128244117217	0.0210586111416895	0.0160610901238224	CCL3/CCL8/CCL4/CCL2/EBI3/CCL4L2/CCL3L3/CCL18	8
hsa04210	hsa04210	Apoptosis	5/72	136/8191	0.0067372218295332	0.0330916483980013	0.0252385090208519	FOS/MCL1/TUBA1A/ACTB/ACTG1	5
hsa05135	hsa05135	Yersinia infection	5/72	137/8191	0.0069454548901833	0.0331397419045889	0.0252751892244265	FN1/FOS/ACTB/CCL2/ACTG1	5
hsa05205	hsa05205	Proteoglycans in cancer	6/72	205/8191	0.00905620045780785	0.0416785423581558	0.0317876055804403	FN1/IGF2/TIMP3/ACTB/CD63/ACTG1	6
hsa04657	hsa04657	IL-17 signaling pathway	4/72	94/8191	0.00923416806737584	0.0416785423581558	0.0317876055804403	FOS/FOSB/JUND/CCL2	4
hsa04933	hsa04933	AGE-RAGE signaling pathway in diabetic complications	4/72	100/8191	0.0114167975318849	0.0501738207322311	0.0382668282924674	EGR1/FN1/CCL2/SERPINE1	4
hsa04928	hsa04928	Parathyroid hormone synthesis	secretion and action	4/72	106/8191	0.0139076781331878	0.0595533909805732	0.0454204872905727	EGR1/FOS/NR4A2/JUND	4
hsa04010	hsa04010	MAPK signaling pathway	7/72	294/8191	0.0143429892068782	0.0598819799387163	0.0456710972113752	DUSP1/FOS/IGF2/NR4A1/DUSP6/JUND/FLT1	7
hsa04380	hsa04380	Osteoclast differentiation	4/72	128/8191	0.0258809168504149	0.105417393024861	0.0804002808446779	FOS/FOSB/JUNB/JUND	4
hsa04142	hsa04142	Lysosome	4/72	132/8191	0.0285621387052815	0.113568503899572	0.086617012113761	LGMN/PSAP/CD63/HEXB	4
hsa05100	hsa05100	Bacterial invasion of epithelial cells	3/72	77/8191	0.0299824598397011	0.116443506819304	0.0888097341641084	FN1/ACTB/ACTG1	3
hsa05410	hsa05410	Hypertrophic cardiomyopathy	3/72	90/8191	0.0444477254944099	0.168699321762874	0.12866446853645	TPM3/ACTB/ACTG1	3
hsa04921	hsa04921	Oxytocin signaling pathway	4/72	154/8191	0.0462012791383707	0.171458080357953	0.130768532765915	FOS/RGS2/ACTB/ACTG1	4
hsa04218	hsa04218	Cellular senescence	4/72	156/8191	0.0480496722508269	0.17444120143235	0.133043714927919	HLA-C/HLA-B/ZFP36L1/SERPINE1	4
