# Supplementary material for: Single-cell profiling reveals immune disturbances landscape and HLA-F-mediated immune tolerance at the maternal-fetal interface in preeclampsia
Source: Front Immunol. 2023 Oct 3;14:1234577. doi: 10.3389/fimmu.2023.1234577 (PMC10579943; doi:10.3389/fimmu.2023.1234577)
Supplement: Supplementary Table 1 — Primer list for RT-PCR. [file DataSheet_2.zip › Data sheet 2/Table S9 HLA-F expression in cell clusters.csv]

	avg.exp	pct.exp	features.plot	cluster	avg.exp.scaled	anno
1	0.358154408	29.78529009	HLA.F	9	1.318443957	NK3
2	0.354750245	28.13907933	HLA.F	2	1.292871698	Tc
3	0.326484018	27.62557078	HLA.F	21	1.080534285	DC
4	0.325189553	28.81213142	HLA.F	16	1.070810196	HB-2
5	0.321640642	26.6329448	HLA.F	3	1.044150584	NK1
6	0.319306931	28.34158416	HLA.F	18	1.026619618	NKT
7	0.309698658	26.71562421	HLA.F	10	0.954441756	M
8	0.305364512	27.05639615	HLA.F	5	0.921883417	M1
9	0.252106286	21.32209981	HLA.F	15	0.521804768	Plasma
10	0.237917485	16.8172888	HLA.F	8	0.415217731	nk2
11	0.19978821	17.4020473	HLA.F	12	0.12878857	Endo
12	0.188328912	14.50044209	HLA.F	11	0.042705708	Grano
13	0.149118975	13.0187855	HLA.F	0	-0.25184145	HB-1
14	0.112510154	10.3168156	HLA.F	13	-0.526848876	F
15	0.092844471	7.924305145	HLA.F	14	-0.674578548	Erythro
16	0.05075337	4.6629659	HLA.F	6	-0.990769155	dS
17	0.041783439	3.248407643	HLA.F	4	-1.058151757	EVT2
18	0.032133676	2.699228792	HLA.F	19	-1.130641298	VCT
19	0.021306818	1.704545455	HLA.F	20	-1.211973237	SCT
20	0.008675342	0.817484151	HLA.F	7	-1.306861564	EVT3
21	0.005408934	0.52224191	HLA.F	1	-1.331398996	EVT4
22	0.004901961	0.490196078	HLA.F	17	-1.335207407	EVT1
